# Supplementary material for: Identification, characterization, and expression analysis of WRKY transcription factors in Gynostemma pentaphyllum during tissue growth and cadmium stress
Source: Front Plant Sci. 2025 Dec 3;16:1719872. doi: 10.3389/fpls.2025.1719872 (PMC12710609; doi:10.3389/fpls.2025.1719872)
Supplement: Supplementary file 1 [file Table1.xlsx]

## Sheet: Table S1
Table S1 The physiochemical analysis of GpWRKYs
gene_id	Fam_id	Amino acid size	CDS length	Molecular weight(kDa)	Isoelectric points(PI)	Instability Index	Aliphatic index	GRAVY
mikado.CM035879.1G2322	GpWRKY1	304	915	34	7.14	61.49	46.51	-1.007
mikado.CM035879.1G2432	GpWRKY2	418	1257	46.57	8.63	54.67	55.26	-0.832
mikado.CM035879.1G286	GpWRKY3	296	891	34.29	9.19	52.79	59.9	-0.777
mikado.CM035879.1G292	GpWRKY4	195	588	21.72	7.7	39.64	54.97	-0.789
mikado.CM035879.1G3141	GpWRKY5	329	990	36.49	5.14	55.74	67.9	-0.508
mikado.CM035880.1G1166	GpWRKY6	213	642	24.82	8.43	47.92	65.45	-0.812
mikado.CM035880.1G25	GpWRKY7	171	516	20.04	9.33	29.61	58.07	-0.901
mikado.CM035880.1G930	GpWRKY8	288	867	32.21	5.68	54.23	55.21	-0.691
mikado.CM035881.1G1107	GpWRKY9	250	753	27.35	5.45	51.4	55.72	-0.826
mikado.CM035881.1G1418	GpWRKY10	420	1263	45.19	5.07	43.75	53.19	-0.666
mikado.CM035881.1G3035	GpWRKY11	573	1722	63.29	7.72	55.37	49.83	-0.966
mikado.CM035881.1G366	GpWRKY12	556	1671	60.8	7.12	40.83	58.99	-0.807
mikado.CM035882.1G2238	GpWRKY13	500	1503	55.01	7.05	57.77	53.2	-0.883
mikado.CM035882.1G2529	GpWRKY14	209	630	24.3	8.93	46.47	58.23	-0.823
mikado.CM035882.1G2534	GpWRKY15	190	573	21.35	8.35	42.97	45.11	-0.784
mikado.CM035882.1G2713	GpWRKY16	324	975	35.23	9.54	42.71	72.25	-0.568
mikado.CM035882.1G3290	GpWRKY17	604	1815	65.64	6.47	46.8	66.95	-0.672
mikado.CM035882.1G3644	GpWRKY18	265	798	29.88	5.51	52.52	49.32	-1.051
mikado.CM035882.1G3753	GpWRKY19	431	1296	47.75	5.79	57.3	57.77	-0.823
mikado.CM035882.1G866	GpWRKY20	285	858	32.15	5.27	61.15	74.28	-0.703
mikado.CM035882.1G867	GpWRKY21	346	1041	38.37	7.62	66.14	60.09	-0.625
mikado.CM035883.1G1326	GpWRKY22	339	1020	37.97	5.47	59.14	55.84	-0.825
mikado.CM035883.1G1601	GpWRKY23	448	1347	49.59	9.25	41.52	63.08	-0.744
mikado.CM035883.1G2480	GpWRKY24	272	819	30.97	5.56	47.65	57.68	-0.778
mikado.CM035883.1G2531	GpWRKY25	491	1476	55.1	6.45	55.75	48.41	-0.918
mikado.CM035883.1G489	GpWRKY26	186	561	21.35	7.12	42.3	77.53	-0.766
mikado.CM035883.1G490	GpWRKY27	240	723	27.11	6.71	47.38	57.33	-0.797
mikado.CM035883.1G667	GpWRKY28	438	1317	49.21	6.68	49.12	71.78	-0.664
mikado.CM035883.1G693	GpWRKY29	579	1740	63.52	6.25	43.97	59.22	-0.76
mikado.CM035883.1G775	GpWRKY30	735	2208	79.85	5.88	54.73	59.32	-0.732
mikado.CM035884.1G2492	GpWRKY31	506	1521	55.48	6.11	59.81	62.04	-0.877
mikado.CM035884.1G2648	GpWRKY32	324	975	35.43	9.67	51.74	65	-0.57
mikado.CM035884.1G2988	GpWRKY33	582	1749	63.76	6.53	55.42	58.38	-0.779
mikado.CM035884.1G3280	GpWRKY34	350	1053	39.26	9.71	51.72	64.37	-0.715
mikado.CM035884.1G3858	GpWRKY35	317	954	35.69	5.26	48.32	62.46	-0.793
mikado.CM035885.1G1083	GpWRKY36	226	681	25.43	7.11	44.55	54.29	-0.824
mikado.CM035885.1G1178	GpWRKY37	195	588	22.91	7.72	45.96	38.46	-1.211
mikado.CM035885.1G1402	GpWRKY38	331	996	37.34	9.97	58.97	98.94	-0.128
mikado.CM035885.1G18	GpWRKY39	350	1053	38.8	5.37	63.76	63	-0.737
mikado.CM035885.1G1843	GpWRKY40	261	786	29.11	9.64	41.27	72.07	-0.777
mikado.CM035885.1G1909	GpWRKY41	157	474	18.2	5.28	45.29	39.62	-1.155
mikado.CM035885.1G2859	GpWRKY42	324	975	36.52	9.59	57.94	67.99	-0.664
mikado.CM035885.1G3322	GpWRKY43	280	843	31.56	6.17	58.66	63.43	-0.664
mikado.CM035885.1G798	GpWRKY44	329	990	37.06	6.41	59.99	53.01	-0.957
mikado.CM035885.1G878	GpWRKY45	341	1026	37.31	5.81	62.96	56.66	-0.704
mikado.CM035885.1G883	GpWRKY46	170	513	19.55	9.2	63.65	60.71	-0.777
mikado.CM035885.1G927	GpWRKY47	316	951	35.84	5.76	56.36	64.11	-0.674
mikado.CM035886.1G1947	GpWRKY48	322	969	36.77	5.33	51.47	65.71	-0.715
mikado.CM035887.1G2463	GpWRKY49	312	939	35.29	6.83	57.81	64.36	-0.824
mikado.CM035887.1G611	GpWRKY50	364	1095	39.62	9.47	49.53	65.38	-0.575
mikado.CM035887.1G835	GpWRKY51	277	834	31.92	7	55.28	67.55	-0.843
mikado.CM035887.1G964	GpWRKY52	332	999	36.08	9.6	55.54	60.84	-0.556
mikado.CM035888.1G1130	GpWRKY53	504	1515	55.35	7.34	61.4	59.78	-0.788
mikado.CM035888.1G1604	GpWRKY54	160	483	18.66	8.72	53.73	52.31	-1.106
mikado.CM035889.1G156	GpWRKY55	283	852	30.96	5.33	60.5	57.92	-0.775
mikado.CM035889.1G2082	GpWRKY56	238	717	27.38	5.23	62.49	55.25	-1.151
mikado.CM035889.1G2096	GpWRKY57	269	810	30.7	6.33	63.46	58.7	-0.837
mikado.CM035889.1G2352	GpWRKY58	304	915	33.89	8.17	44.53	67.7	-0.771
mikado.CM035889.1G326	GpWRKY59	573	1722	61.85	6.09	45.58	68.48	-0.56
mikado.CM035889.1G434	GpWRKY60	437	1314	47.95	5.95	39.86	69.24	-0.812
mikado.CM035889.1G58	GpWRKY61	335	1008	37.56	6.31	64.09	49.55	-0.884
mikado.JAHXMR010000013.1G35	GpWRKY62	319	960	35.82	5.99	77.21	51	-0.877
mikado.JAHXMR010000086.1G3	GpWRKY63	304	915	34	7.14	61.49	46.51	-1.007
mikado.JAHXMR010000462.1G2	GpWRKY64	269	810	30.7	6.11	62.74	58.7	-0.837

## Sheet: Table S2
Table S2 Subcellular localization of GpWRKYs
#Seq_id	Location
GpWRKY1	nucl
GpWRKY2	nucl
GpWRKY3	nucl
GpWRKY4	nucl
GpWRKY5	nucl
GpWRKY6	nucl
GpWRKY7	nucl
GpWRKY8	nucl
GpWRKY9	nucl
GpWRKY10	nucl
GpWRKY11	nucl
GpWRKY12	nucl
GpWRKY13	nucl
GpWRKY14	nucl
GpWRKY15	nucl
GpWRKY16	nucl
GpWRKY17	nucl
GpWRKY18	nucl
GpWRKY19	nucl
GpWRKY20	nucl
GpWRKY21	nucl
GpWRKY22	nucl
GpWRKY23	nucl
GpWRKY24	nucl
GpWRKY25	nucl
GpWRKY26	nucl
GpWRKY27	nucl
GpWRKY28	pero
GpWRKY29	nucl
GpWRKY30	nucl
GpWRKY31	nucl
GpWRKY32	nucl
GpWRKY33	nucl
GpWRKY34	nucl
GpWRKY35	nucl
GpWRKY36	nucl
GpWRKY37	nucl
GpWRKY38	plas
GpWRKY39	nucl
GpWRKY40	nucl
GpWRKY41	nucl
GpWRKY42	nucl
GpWRKY43	nucl
GpWRKY44	nucl
GpWRKY45	nucl
GpWRKY46	nucl
GpWRKY47	nucl
GpWRKY48	nucl
GpWRKY49	cysk
GpWRKY50	nucl
GpWRKY51	nucl
GpWRKY52	nucl
GpWRKY53	nucl
GpWRKY54	nucl
GpWRKY55	nucl
GpWRKY56	nucl
GpWRKY57	nucl
GpWRKY58	nucl
GpWRKY59	nucl
GpWRKY60	nucl
GpWRKY61	nucl
GpWRKY62	nucl
GpWRKY63	nucl
GpWRKY64	nucl

## Sheet: Table S3
Table S3 Motif composition of the GpWRKYs
Famid	Nums	Motif_name	Motif_seq
GpWRKY1	5	motif1;motif2;motif4;motif10;motif12	ILDDGYRWRKYGQKAVKGSPYPRSYYRCT;GCPVKKQVZRSSEDPSIVITTYEGKHNHP;KKGEKKVREPRFAFQTKSEVD;SLLSDYGLLQDIVPP;MSNNEKNNPYNYHHHDPFNYNYHDFKGPLRSPFDAFDPSFVGLADNFLHG
GpWRKY10	3	motif1;motif2;motif5	ILDDGYRWRKYGQKAVKGSPYPRSYYRCT;GCPVKKQVZRSSEDPSIVITTYEGKHNHP;KKRKSRVKKVVRVPA
GpWRKY11	5	motif1;motif2;motif3;motif4;motif15	ILDDGYRWRKYGQKAVKGSPYPRSYYRCT;GCPVKKQVZRSSEDPSIVITTYEGKHNHP;DGYNWRKYGQKQVKGSEFPRSYYKCTHPNCPVKKKVERSLDGQITEIIYK;KKGEKKVREPRFAFQTKSEVD;GEHNHPKPQSNRR
GpWRKY12	5	motif1;motif2;motif6;motif7;motif9	ILDDGYRWRKYGQKAVKGSPYPRSYYRCT;GCPVKKQVZRSSEDPSIVITTYEGKHNHP;EELAELKAELERINEENQRLKDMLNQVSKNYETLQMHLLELVQQQ;DTISAATAAITADPNFTAALAAAISSIIG;LPPAAMAMASTTSAAASMLLSGSSSSA
GpWRKY13	5	motif1;motif2;motif3;motif4;motif15	ILDDGYRWRKYGQKAVKGSPYPRSYYRCT;GCPVKKQVZRSSEDPSIVITTYEGKHNHP;DGYNWRKYGQKQVKGSEFPRSYYKCTHPNCPVKKKVERSLDGQITEIIYK;KKGEKKVREPRFAFQTKSEVD;GEHNHPKPQSNRR
GpWRKY14	3	motif1;motif2;motif4	ILDDGYRWRKYGQKAVKGSPYPRSYYRCT;GCPVKKQVZRSSEDPSIVITTYEGKHNHP;KKGEKKVREPRFAFQTKSEVD
GpWRKY15	3	motif1;motif2;motif4	ILDDGYRWRKYGQKAVKGSPYPRSYYRCT;GCPVKKQVZRSSEDPSIVITTYEGKHNHP;KKGEKKVREPRFAFQTKSEVD
GpWRKY16	4	motif1;motif2;motif5;motif8	ILDDGYRWRKYGQKAVKGSPYPRSYYRCT;GCPVKKQVZRSSEDPSIVITTYEGKHNHP;KKRKSRVKKVVRVPA;LVDKILSSFEKVJSLLNR
GpWRKY17	5	motif1;motif2;motif6;motif7;motif9	ILDDGYRWRKYGQKAVKGSPYPRSYYRCT;GCPVKKQVZRSSEDPSIVITTYEGKHNHP;EELAELKAELERINEENQRLKDMLNQVSKNYETLQMHLLELVQQQ;DTISAATAAITADPNFTAALAAAISSIIG;LPPAAMAMASTTSAAASMLLSGSSSSA
GpWRKY18	4	motif1;motif2;motif4;motif10	ILDDGYRWRKYGQKAVKGSPYPRSYYRCT;GCPVKKQVZRSSEDPSIVITTYEGKHNHP;KKGEKKVREPRFAFQTKSEVD;SLLSDYGLLQDIVPP
GpWRKY19	3	motif1;motif2;motif5	ILDDGYRWRKYGQKAVKGSPYPRSYYRCT;GCPVKKQVZRSSEDPSIVITTYEGKHNHP;KKRKSRVKKVVRVPA
GpWRKY2	5	motif1;motif2;motif3;motif4;motif15	ILDDGYRWRKYGQKAVKGSPYPRSYYRCT;GCPVKKQVZRSSEDPSIVITTYEGKHNHP;DGYNWRKYGQKQVKGSEFPRSYYKCTHPNCPVKKKVERSLDGQITEIIYK;KKGEKKVREPRFAFQTKSEVD;GEHNHPKPQSNRR
GpWRKY20	5	motif1;motif2;motif5;motif8;motif11	ILDDGYRWRKYGQKAVKGSPYPRSYYRCT;GCPVKKQVZRSSEDPSIVITTYEGKHNHP;KKRKSRVKKVVRVPA;LVDKILSSFEKVJSLLNR;FEQKSLISELIQGKELAKQLRELL
GpWRKY21	3	motif1;motif2;motif5	ILDDGYRWRKYGQKAVKGSPYPRSYYRCT;GCPVKKQVZRSSEDPSIVITTYEGKHNHP;KKRKSRVKKVVRVPA
GpWRKY22	5	motif1;motif2;motif5;motif8;motif11	ILDDGYRWRKYGQKAVKGSPYPRSYYRCT;GCPVKKQVZRSSEDPSIVITTYEGKHNHP;KKRKSRVKKVVRVPA;LVDKILSSFEKVJSLLNR;FEQKSLISELIQGKELAKQLRELL
GpWRKY23	4	motif1;motif2;motif3;motif15	ILDDGYRWRKYGQKAVKGSPYPRSYYRCT;GCPVKKQVZRSSEDPSIVITTYEGKHNHP;DGYNWRKYGQKQVKGSEFPRSYYKCTHPNCPVKKKVERSLDGQITEIIYK;GEHNHPKPQSNRR
GpWRKY24	4	motif1;motif2;motif8;motif11	ILDDGYRWRKYGQKAVKGSPYPRSYYRCT;GCPVKKQVZRSSEDPSIVITTYEGKHNHP;LVDKILSSFEKVJSLLNR;FEQKSLISELIQGKELAKQLRELL
GpWRKY25	5	motif1;motif2;motif3;motif4;motif15	ILDDGYRWRKYGQKAVKGSPYPRSYYRCT;GCPVKKQVZRSSEDPSIVITTYEGKHNHP;DGYNWRKYGQKQVKGSEFPRSYYKCTHPNCPVKKKVERSLDGQITEIIYK;KKGEKKVREPRFAFQTKSEVD;GEHNHPKPQSNRR
GpWRKY26	3	motif1;motif2;motif4	ILDDGYRWRKYGQKAVKGSPYPRSYYRCT;GCPVKKQVZRSSEDPSIVITTYEGKHNHP;KKGEKKVREPRFAFQTKSEVD
GpWRKY27	2	motif1;motif2	ILDDGYRWRKYGQKAVKGSPYPRSYYRCT;GCPVKKQVZRSSEDPSIVITTYEGKHNHP
GpWRKY28	5	motif1;motif2;motif6;motif7;motif9	ILDDGYRWRKYGQKAVKGSPYPRSYYRCT;GCPVKKQVZRSSEDPSIVITTYEGKHNHP;EELAELKAELERINEENQRLKDMLNQVSKNYETLQMHLLELVQQQ;DTISAATAAITADPNFTAALAAAISSIIG;LPPAAMAMASTTSAAASMLLSGSSSSA
GpWRKY29	5	motif1;motif2;motif3;motif4;motif15	ILDDGYRWRKYGQKAVKGSPYPRSYYRCT;GCPVKKQVZRSSEDPSIVITTYEGKHNHP;DGYNWRKYGQKQVKGSEFPRSYYKCTHPNCPVKKKVERSLDGQITEIIYK;KKGEKKVREPRFAFQTKSEVD;GEHNHPKPQSNRR
GpWRKY3	3	motif1;motif2;motif4	ILDDGYRWRKYGQKAVKGSPYPRSYYRCT;GCPVKKQVZRSSEDPSIVITTYEGKHNHP;KKGEKKVREPRFAFQTKSEVD
GpWRKY30	5	motif1;motif2;motif3;motif4;motif15	ILDDGYRWRKYGQKAVKGSPYPRSYYRCT;GCPVKKQVZRSSEDPSIVITTYEGKHNHP;DGYNWRKYGQKQVKGSEFPRSYYKCTHPNCPVKKKVERSLDGQITEIIYK;KKGEKKVREPRFAFQTKSEVD;GEHNHPKPQSNRR
GpWRKY31	3	motif1;motif2;motif3	ILDDGYRWRKYGQKAVKGSPYPRSYYRCT;GCPVKKQVZRSSEDPSIVITTYEGKHNHP;DGYNWRKYGQKQVKGSEFPRSYYKCTHPNCPVKKKVERSLDGQITEIIYK
GpWRKY32	4	motif1;motif2;motif5;motif8	ILDDGYRWRKYGQKAVKGSPYPRSYYRCT;GCPVKKQVZRSSEDPSIVITTYEGKHNHP;KKRKSRVKKVVRVPA;LVDKILSSFEKVJSLLNR
GpWRKY33	5	motif1;motif2;motif6;motif7;motif9	ILDDGYRWRKYGQKAVKGSPYPRSYYRCT;GCPVKKQVZRSSEDPSIVITTYEGKHNHP;EELAELKAELERINEENQRLKDMLNQVSKNYETLQMHLLELVQQQ;DTISAATAAITADPNFTAALAAAISSIIG;LPPAAMAMASTTSAAASMLLSGSSSSA
GpWRKY34	4	motif1;motif2;motif5;motif8	ILDDGYRWRKYGQKAVKGSPYPRSYYRCT;GCPVKKQVZRSSEDPSIVITTYEGKHNHP;KKRKSRVKKVVRVPA;LVDKILSSFEKVJSLLNR
GpWRKY35	5	motif1;motif2;motif5;motif8;motif11	ILDDGYRWRKYGQKAVKGSPYPRSYYRCT;GCPVKKQVZRSSEDPSIVITTYEGKHNHP;KKRKSRVKKVVRVPA;LVDKILSSFEKVJSLLNR;FEQKSLISELIQGKELAKQLRELL
GpWRKY36	3	motif1;motif2;motif4	ILDDGYRWRKYGQKAVKGSPYPRSYYRCT;GCPVKKQVZRSSEDPSIVITTYEGKHNHP;KKGEKKVREPRFAFQTKSEVD
GpWRKY37	3	motif1;motif2;motif4	ILDDGYRWRKYGQKAVKGSPYPRSYYRCT;GCPVKKQVZRSSEDPSIVITTYEGKHNHP;KKGEKKVREPRFAFQTKSEVD
GpWRKY38	4	motif1;motif2;motif4;motif10	ILDDGYRWRKYGQKAVKGSPYPRSYYRCT;GCPVKKQVZRSSEDPSIVITTYEGKHNHP;KKGEKKVREPRFAFQTKSEVD;SLLSDYGLLQDIVPP
GpWRKY39	3	motif1;motif2;motif5	ILDDGYRWRKYGQKAVKGSPYPRSYYRCT;GCPVKKQVZRSSEDPSIVITTYEGKHNHP;KKRKSRVKKVVRVPA
GpWRKY4	3	motif1;motif2;motif4	ILDDGYRWRKYGQKAVKGSPYPRSYYRCT;GCPVKKQVZRSSEDPSIVITTYEGKHNHP;KKGEKKVREPRFAFQTKSEVD
GpWRKY40	3	motif1;motif2;motif7	ILDDGYRWRKYGQKAVKGSPYPRSYYRCT;GCPVKKQVZRSSEDPSIVITTYEGKHNHP;DTISAATAAITADPNFTAALAAAISSIIG
GpWRKY41	3	motif1;motif2;motif4	ILDDGYRWRKYGQKAVKGSPYPRSYYRCT;GCPVKKQVZRSSEDPSIVITTYEGKHNHP;KKGEKKVREPRFAFQTKSEVD
GpWRKY42	4	motif1;motif2;motif5;motif8	ILDDGYRWRKYGQKAVKGSPYPRSYYRCT;GCPVKKQVZRSSEDPSIVITTYEGKHNHP;KKRKSRVKKVVRVPA;LVDKILSSFEKVJSLLNR
GpWRKY43	4	motif1;motif2;motif4;motif10	ILDDGYRWRKYGQKAVKGSPYPRSYYRCT;GCPVKKQVZRSSEDPSIVITTYEGKHNHP;KKGEKKVREPRFAFQTKSEVD;SLLSDYGLLQDIVPP
GpWRKY44	4	motif1;motif2;motif4;motif10	ILDDGYRWRKYGQKAVKGSPYPRSYYRCT;GCPVKKQVZRSSEDPSIVITTYEGKHNHP;KKGEKKVREPRFAFQTKSEVD;SLLSDYGLLQDIVPP
GpWRKY45	3	motif1;motif2;motif5	ILDDGYRWRKYGQKAVKGSPYPRSYYRCT;GCPVKKQVZRSSEDPSIVITTYEGKHNHP;KKRKSRVKKVVRVPA
GpWRKY46	3	motif1;motif2;motif4	ILDDGYRWRKYGQKAVKGSPYPRSYYRCT;GCPVKKQVZRSSEDPSIVITTYEGKHNHP;KKGEKKVREPRFAFQTKSEVD
GpWRKY47	5	motif1;motif2;motif5;motif8;motif11	ILDDGYRWRKYGQKAVKGSPYPRSYYRCT;GCPVKKQVZRSSEDPSIVITTYEGKHNHP;KKRKSRVKKVVRVPA;LVDKILSSFEKVJSLLNR;FEQKSLISELIQGKELAKQLRELL
GpWRKY48	5	motif1;motif2;motif5;motif8;motif11	ILDDGYRWRKYGQKAVKGSPYPRSYYRCT;GCPVKKQVZRSSEDPSIVITTYEGKHNHP;KKRKSRVKKVVRVPA;LVDKILSSFEKVJSLLNR;FEQKSLISELIQGKELAKQLRELL
GpWRKY49	6	motif1;motif2;motif3;motif4;motif10;motif15	ILDDGYRWRKYGQKAVKGSPYPRSYYRCT;GCPVKKQVZRSSEDPSIVITTYEGKHNHP;DGYNWRKYGQKQVKGSEFPRSYYKCTHPNCPVKKKVERSLDGQITEIIYK;KKGEKKVREPRFAFQTKSEVD;SLLSDYGLLQDIVPP;GEHNHPKPQSNRR
GpWRKY5	4	motif1;motif2;motif8;motif11	ILDDGYRWRKYGQKAVKGSPYPRSYYRCT;GCPVKKQVZRSSEDPSIVITTYEGKHNHP;LVDKILSSFEKVJSLLNR;FEQKSLISELIQGKELAKQLRELL
GpWRKY50	4	motif1;motif2;motif5;motif8	ILDDGYRWRKYGQKAVKGSPYPRSYYRCT;GCPVKKQVZRSSEDPSIVITTYEGKHNHP;KKRKSRVKKVVRVPA;LVDKILSSFEKVJSLLNR
GpWRKY51	3	motif1;motif2;motif6	ILDDGYRWRKYGQKAVKGSPYPRSYYRCT;GCPVKKQVZRSSEDPSIVITTYEGKHNHP;EELAELKAELERINEENQRLKDMLNQVSKNYETLQMHLLELVQQQ
GpWRKY52	4	motif1;motif2;motif5;motif8	ILDDGYRWRKYGQKAVKGSPYPRSYYRCT;GCPVKKQVZRSSEDPSIVITTYEGKHNHP;KKRKSRVKKVVRVPA;LVDKILSSFEKVJSLLNR
GpWRKY53	5	motif1;motif2;motif3;motif4;motif15	ILDDGYRWRKYGQKAVKGSPYPRSYYRCT;GCPVKKQVZRSSEDPSIVITTYEGKHNHP;DGYNWRKYGQKQVKGSEFPRSYYKCTHPNCPVKKKVERSLDGQITEIIYK;KKGEKKVREPRFAFQTKSEVD;GEHNHPKPQSNRR
GpWRKY54	3	motif1;motif2;motif4	ILDDGYRWRKYGQKAVKGSPYPRSYYRCT;GCPVKKQVZRSSEDPSIVITTYEGKHNHP;KKGEKKVREPRFAFQTKSEVD
GpWRKY55	4	motif1;motif2;motif5;motif10	ILDDGYRWRKYGQKAVKGSPYPRSYYRCT;GCPVKKQVZRSSEDPSIVITTYEGKHNHP;KKRKSRVKKVVRVPA;SLLSDYGLLQDIVPP
GpWRKY56	3	motif1;motif2;motif5	ILDDGYRWRKYGQKAVKGSPYPRSYYRCT;GCPVKKQVZRSSEDPSIVITTYEGKHNHP;KKRKSRVKKVVRVPA
GpWRKY57	6	motif1;motif2;motif4;motif10;motif13;motif14	ILDDGYRWRKYGQKAVKGSPYPRSYYRCT;GCPVKKQVZRSSEDPSIVITTYEGKHNHP;KKGEKKVREPRFAFQTKSEVD;SLLSDYGLLQDIVPP;VAAVPSGSSGVIQLPSNYNYMFQNQTFNQQYLSSSNLECEQEKRWFCNKN;MEEEKKIKIEEYNNNNNNPFSGIFDFYDTEKSFNLGFMELLGVHDFSHV
GpWRKY58	4	motif1;motif2;motif6;motif7	ILDDGYRWRKYGQKAVKGSPYPRSYYRCT;GCPVKKQVZRSSEDPSIVITTYEGKHNHP;EELAELKAELERINEENQRLKDMLNQVSKNYETLQMHLLELVQQQ;DTISAATAAITADPNFTAALAAAISSIIG
GpWRKY59	5	motif1;motif2;motif6;motif7;motif9	ILDDGYRWRKYGQKAVKGSPYPRSYYRCT;GCPVKKQVZRSSEDPSIVITTYEGKHNHP;EELAELKAELERINEENQRLKDMLNQVSKNYETLQMHLLELVQQQ;DTISAATAAITADPNFTAALAAAISSIIG;LPPAAMAMASTTSAAASMLLSGSSSSA
GpWRKY6	4	motif1;motif2;motif8;motif11	ILDDGYRWRKYGQKAVKGSPYPRSYYRCT;GCPVKKQVZRSSEDPSIVITTYEGKHNHP;LVDKILSSFEKVJSLLNR;FEQKSLISELIQGKELAKQLRELL
GpWRKY60	5	motif1;motif2;motif3;motif4;motif15	ILDDGYRWRKYGQKAVKGSPYPRSYYRCT;GCPVKKQVZRSSEDPSIVITTYEGKHNHP;DGYNWRKYGQKQVKGSEFPRSYYKCTHPNCPVKKKVERSLDGQITEIIYK;KKGEKKVREPRFAFQTKSEVD;GEHNHPKPQSNRR
GpWRKY61	4	motif1;motif2;motif4;motif10	ILDDGYRWRKYGQKAVKGSPYPRSYYRCT;GCPVKKQVZRSSEDPSIVITTYEGKHNHP;KKGEKKVREPRFAFQTKSEVD;SLLSDYGLLQDIVPP
GpWRKY62	4	motif1;motif2;motif4;motif10	ILDDGYRWRKYGQKAVKGSPYPRSYYRCT;GCPVKKQVZRSSEDPSIVITTYEGKHNHP;KKGEKKVREPRFAFQTKSEVD;SLLSDYGLLQDIVPP
GpWRKY63	5	motif1;motif2;motif4;motif10;motif12	ILDDGYRWRKYGQKAVKGSPYPRSYYRCT;GCPVKKQVZRSSEDPSIVITTYEGKHNHP;KKGEKKVREPRFAFQTKSEVD;SLLSDYGLLQDIVPP;MSNNEKNNPYNYHHHDPFNYNYHDFKGPLRSPFDAFDPSFVGLADNFLHG
GpWRKY64	6	motif1;motif2;motif4;motif10;motif13;motif14	ILDDGYRWRKYGQKAVKGSPYPRSYYRCT;GCPVKKQVZRSSEDPSIVITTYEGKHNHP;KKGEKKVREPRFAFQTKSEVD;SLLSDYGLLQDIVPP;VAAVPSGSSGVIQLPSNYNYMFQNQTFNQQYLSSSNLECEQEKRWFCNKN;MEEEKKIKIEEYNNNNNNPFSGIFDFYDTEKSFNLGFMELLGVHDFSHV
GpWRKY7	3	motif1;motif2;motif4	ILDDGYRWRKYGQKAVKGSPYPRSYYRCT;GCPVKKQVZRSSEDPSIVITTYEGKHNHP;KKGEKKVREPRFAFQTKSEVD
GpWRKY8	3	motif1;motif2;motif10	ILDDGYRWRKYGQKAVKGSPYPRSYYRCT;GCPVKKQVZRSSEDPSIVITTYEGKHNHP;SLLSDYGLLQDIVPP
GpWRKY9	3	motif1;motif2;motif5	ILDDGYRWRKYGQKAVKGSPYPRSYYRCT;GCPVKKQVZRSSEDPSIVITTYEGKHNHP;KKRKSRVKKVVRVPA

## Sheet: Table S4
Table S4 Ka/Ks analysis of the GpWRKYs.
Sequence	Method	Ka	Ks	Ka/Ks	P-Value(Fisher)	Length
GpWRKY1-GpWRKY10	MA	0.884361	1.41213	0.626261	1.96165e-18	909
GpWRKY1-GpWRKY11	MA	0.81695	1.75606	0.465217	8.45023e-47	912
GpWRKY1-GpWRKY12	MA	0.834108	1.62602	0.512974	1.47031e-57	912
GpWRKY1-GpWRKY13	MA	0.835843	1.60307	0.521403	5.64429e-46	909
GpWRKY1-GpWRKY14	MA	0.60363	2.43711	0.247683	0	621
GpWRKY1-GpWRKY15	MA	0.61432	2.45612	0.250118	0	570
GpWRKY1-GpWRKY16	MA	0.96682	1.12128	0.86225	0.00143245	906
GpWRKY1-GpWRKY17	MA	0.828217	1.70114	0.486861	2.48567e-46	912
GpWRKY1-GpWRKY18	MA	0.531649	2.8095	0.189232	0	765
GpWRKY1-GpWRKY19	MA	0.883528	1.47674	0.598297	5.06718e-21	912
GpWRKY1-GpWRKY2	MA	0.7736	1.81016	0.427365	1.89064e-55	900
GpWRKY1-GpWRKY20	MA	0.811308	1.6822	0.482291	1.39616e-49	771
GpWRKY1-GpWRKY21	MA	0.90046	1.37286	0.655901	5.89726e-15	885
GpWRKY1-GpWRKY22	MA	0.953498	1.16918	0.815525	7.44194e-05	912
GpWRKY1-GpWRKY23	MA	0.84025	1.604	0.523848	3.5149e-45	909
GpWRKY1-GpWRKY24	MA	0.844483	1.59264	0.530241	2.24128e-31	768
GpWRKY1-GpWRKY25	MA	0.812488	1.76142	0.46127	5.23726e-59	912
GpWRKY1-GpWRKY26	MA	0.721214	2.0885	0.345326	0	558
GpWRKY1-GpWRKY27	MA	0.817031	1.6855	0.48474	9.84549e-44	708
GpWRKY1-GpWRKY28	MA	0.79408	1.85495	0.428086	0	912
GpWRKY1-GpWRKY29	MA	0.812126	1.81641	0.447106	3.11223e-78	912
GpWRKY1-GpWRKY3	MA	0.818336	1.79774	0.455201	1.84155e-54	846
GpWRKY1-GpWRKY30	MA	0.809479	1.64246	0.492844	5.40403e-37	912
GpWRKY1-GpWRKY31	MA	0.838863	1.6136	0.51987	5.10706e-33	897
GpWRKY1-GpWRKY32	MA	0.944035	1.19635	0.789098	4.40967e-06	885
GpWRKY1-GpWRKY33	MA	0.829638	1.66946	0.496949	7.87042e-52	912
GpWRKY1-GpWRKY34	MA	0.905712	1.41421	0.640436	5.52673e-21	912
GpWRKY1-GpWRKY35	MA	0.803306	1.70984	0.469813	8.32295e-65	852
GpWRKY1-GpWRKY36	MA	0.809439	1.78537	0.453373	8.52667e-32	678
GpWRKY1-GpWRKY37	MA	0.627657	2.61943	0.239616	0	585
GpWRKY1-GpWRKY38	MA	0.751182	1.84596	0.406934	2.95582e-86	906
GpWRKY1-GpWRKY39	MA	0.944791	1.19911	0.787909	1.92228e-05	912
GpWRKY1-GpWRKY4	MA	0.517709	3.01311	0.171819	0	585
GpWRKY1-GpWRKY40	MA	0.75678	1.85942	0.406997	0	717
GpWRKY1-GpWRKY41	MA	0.530117	2.90176	0.182688	0	471
GpWRKY1-GpWRKY42	MA	0.955108	1.18032	0.809193	1.84947e-05	909
GpWRKY1-GpWRKY43	MA	0.726337	2.0785	0.349453	0	825
GpWRKY1-GpWRKY44	MA	0.704233	2.11905	0.332335	0	900
GpWRKY1-GpWRKY45	MA	0.942487	1.1826	0.796964	3.54029e-05	906
GpWRKY1-GpWRKY46	MA	0.554267	2.57214	0.215489	0	510
GpWRKY1-GpWRKY47	MA	0.939375	1.26503	0.742569	2.02665e-07	882
GpWRKY1-GpWRKY48	MA	0.947913	1.22507	0.773764	3.83505e-07	909
GpWRKY1-GpWRKY49	MA	0.790956	1.91467	0.413103	0	813
GpWRKY1-GpWRKY5	MA	0.914263	1.35582	0.674326	7.45361e-15	903
GpWRKY1-GpWRKY50	MA	0.987485	1.04672	0.943412	0.298181	909
GpWRKY1-GpWRKY51	MA	0.835327	1.69122	0.493919	4.19254e-57	828
GpWRKY1-GpWRKY52	MA	0.974634	1.08482	0.898433	0.0215525	900
GpWRKY1-GpWRKY53	MA	0.854648	1.56159	0.547293	2.91553e-33	903
GpWRKY1-GpWRKY54	MA	0.627731	2.48219	0.252894	0	480
GpWRKY1-GpWRKY55	MA	0.946427	1.18081	0.80151	6.18755e-06	840
GpWRKY1-GpWRKY56	MA	0.917609	1.38821	0.661	2.44264e-14	711
GpWRKY1-GpWRKY57	MA	0.615058	2.5487	0.241323	0	798
GpWRKY1-GpWRKY58	MA	0.882676	1.42437	0.619695	6.84577e-19	897
GpWRKY1-GpWRKY59	MA	0.787781	1.72039	0.457908	5.19509e-61	912
GpWRKY1-GpWRKY6	MA	0.875056	1.46416	0.59765	3.83443e-15	630
GpWRKY1-GpWRKY60	MA	0.829	1.68757	0.491239	2.24051e-60	912
GpWRKY1-GpWRKY61	MA	0.385199	2.16425	0.177983	1.03922e-106	876
GpWRKY1-GpWRKY62	MA	0.801027	1.74419	0.459254	1.27314e-50	888
GpWRKY1-GpWRKY63	MA	NA	NA	NA	NA	912
GpWRKY1-GpWRKY64	MA	0.609296	2.58827	0.235406	0	798
GpWRKY1-GpWRKY7	MA	0.67669	2.36817	0.285743	0	513
GpWRKY1-GpWRKY8	MA	0.842524	1.61659	0.521174	3.17774e-33	798
GpWRKY1-GpWRKY9	MA	0.933959	1.23142	0.75844	4.60334e-06	726
GpWRKY10-GpWRKY11	MA	0.929516	1.27119	0.73122	3.48482e-10	1230
GpWRKY10-GpWRKY12	MA	0.861638	1.53108	0.562764	8.04237e-41	1260
GpWRKY10-GpWRKY13	MA	0.911187	1.33111	0.684533	2.98532e-18	1233
GpWRKY10-GpWRKY14	MA	0.728186	1.94684	0.374035	0	627
GpWRKY10-GpWRKY15	MA	0.771392	1.76671	0.436626	2.16163e-36	570
GpWRKY10-GpWRKY16	MA	0.921201	1.27015	0.725269	4.97791e-11	966
GpWRKY10-GpWRKY17	MA	0.911155	1.32681	0.686724	4.36977e-16	1260
GpWRKY10-GpWRKY18	MA	0.85682	1.5133	0.566194	8.0461e-23	795
GpWRKY10-GpWRKY19	MA	0.5099	2.92331	0.174425	0	1185
GpWRKY10-GpWRKY2	MA	0.945226	1.20761	0.782728	1.30122e-08	1212
GpWRKY10-GpWRKY20	MA	0.865701	1.55702	0.556	1.82898e-26	849
GpWRKY10-GpWRKY21	MA	0.884518	1.41642	0.624476	1.16527e-22	1032
GpWRKY10-GpWRKY22	MA	0.881225	1.49129	0.590915	4.74923e-31	1008
GpWRKY10-GpWRKY23	MA	0.904145	1.35882	0.665391	2.62599e-18	1194
GpWRKY10-GpWRKY24	MA	0.82762	1.72956	0.478514	9.33029e-51	810
GpWRKY10-GpWRKY25	MA	0.91681	1.34181	0.683266	1.33809e-15	1191
GpWRKY10-GpWRKY26	MA	0.795062	1.72963	0.459672	3.67041e-41	558
GpWRKY10-GpWRKY27	MA	0.598878	2.53936	0.235838	0	720
GpWRKY10-GpWRKY28	MA	0.939539	1.24535	0.754436	9.82916e-08	1131
GpWRKY10-GpWRKY29	MA	0.883553	1.45066	0.609069	1.08501e-28	1242
GpWRKY10-GpWRKY3	MA	0.88046	1.52188	0.578533	3.43204e-28	888
GpWRKY10-GpWRKY30	MA	0.903172	1.37239	0.658102	4.15967e-20	1254
GpWRKY10-GpWRKY31	MA	0.912379	1.33849	0.681649	5.1953e-18	1233
GpWRKY10-GpWRKY32	MA	0.805742	1.6289	0.494655	9.20619e-41	840
GpWRKY10-GpWRKY33	MA	0.89976	1.38651	0.648939	2.42415e-23	1260
GpWRKY10-GpWRKY34	MA	0.938562	1.26628	0.741199	2.16726e-10	1047
GpWRKY10-GpWRKY35	MA	0.886249	1.49409	0.593168	9.93279e-27	945
GpWRKY10-GpWRKY36	MA	0.823305	1.62756	0.505851	7.55705e-36	678
GpWRKY10-GpWRKY37	MA	0.855831	1.58268	0.540749	8.56945e-19	585
GpWRKY10-GpWRKY38	MA	0.877259	1.42491	0.615661	6.82484e-25	990
GpWRKY10-GpWRKY39	MA	0.875686	1.43069	0.612073	6.55313e-19	1050
GpWRKY10-GpWRKY4	MA	0.73583	1.95762	0.375879	0	585
GpWRKY10-GpWRKY40	MA	0.841188	1.59008	0.529022	2.71216e-38	783
GpWRKY10-GpWRKY41	MA	0.830812	1.57834	0.526384	4.684e-19	471
GpWRKY10-GpWRKY42	MA	0.927721	1.29546	0.716131	3.0476e-13	972
GpWRKY10-GpWRKY43	MA	0.813127	1.70546	0.47678	1.94303e-52	840
GpWRKY10-GpWRKY44	MA	0.933447	1.24678	0.748684	2.67475e-07	984
GpWRKY10-GpWRKY45	MA	0.719428	1.98893	0.361717	0	1023
GpWRKY10-GpWRKY46	MA	0.782316	1.72182	0.454353	2.20201e-40	510
GpWRKY10-GpWRKY47	MA	0.866013	1.54253	0.561423	6.08144e-35	942
GpWRKY10-GpWRKY48	MA	0.885689	1.48223	0.597539	3.72081e-24	954
GpWRKY10-GpWRKY49	MA	0.864349	1.4937	0.578662	1.6673e-26	897
GpWRKY10-GpWRKY5	MA	0.882465	1.45043	0.608414	5.69755e-22	981
GpWRKY10-GpWRKY50	MA	0.962304	1.13688	0.846446	0.000805992	1083
GpWRKY10-GpWRKY51	MA	0.884811	1.4061	0.629265	7.88995e-17	831
GpWRKY10-GpWRKY52	MA	0.970407	1.09387	0.887129	0.0142281	996
GpWRKY10-GpWRKY53	MA	0.913901	1.34729	0.678326	4.98529e-16	1242
GpWRKY10-GpWRKY54	MA	0.801131	1.88061	0.425995	0	480
GpWRKY10-GpWRKY55	MA	0.863917	1.47674	0.585014	3.17288e-20	846
GpWRKY10-GpWRKY56	MA	0.708379	2.18687	0.323923	0	708
GpWRKY10-GpWRKY57	MA	0.851547	1.53617	0.554332	1.17764e-24	807
GpWRKY10-GpWRKY58	MA	0.860023	1.55216	0.554081	5.98178e-36	912
GpWRKY10-GpWRKY59	MA	0.884564	1.41849	0.623598	2.19159e-27	1260
GpWRKY10-GpWRKY6	MA	0.888833	1.38916	0.639837	6.52738e-11	633
GpWRKY10-GpWRKY60	MA	0.923424	1.31063	0.704567	4.12393e-18	1236
GpWRKY10-GpWRKY61	MA	0.913896	1.30943	0.697933	5.68136e-12	999
GpWRKY10-GpWRKY62	MA	0.910584	1.34003	0.679526	7.75136e-12	954
GpWRKY10-GpWRKY63	MA	0.884361	1.41213	0.626261	1.96165e-18	909
GpWRKY10-GpWRKY64	MA	0.850699	1.53761	0.553262	1.40159e-24	807
GpWRKY10-GpWRKY7	MA	0.814632	1.81591	0.44861	1.44078e-30	513
GpWRKY10-GpWRKY8	MA	0.92137	1.29688	0.710452	1.66918e-09	864
GpWRKY10-GpWRKY9	MA	0.706238	1.95813	0.36067	0	750
GpWRKY11-GpWRKY12	MA	0.930705	1.25764	0.740039	9.82554e-16	1602
GpWRKY11-GpWRKY13	MA	0.720512	2.15671	0.334079	0	1473
GpWRKY11-GpWRKY14	MA	0.660274	2.25105	0.293318	0	627
GpWRKY11-GpWRKY15	MA	0.72462	2.07906	0.348532	0	570
GpWRKY11-GpWRKY16	MA	0.805294	1.6663	0.483281	1.67552e-77	969
GpWRKY11-GpWRKY17	MA	0.985022	1.06024	0.929056	0.0704651	1707
GpWRKY11-GpWRKY18	MA	0.793964	1.87756	0.422871	2.53542e-45	795
GpWRKY11-GpWRKY19	MA	0.884094	1.51129	0.584993	1.03365e-33	1281
GpWRKY11-GpWRKY2	MA	0.387066	2.11215	0.183257	0	1245
GpWRKY11-GpWRKY20	MA	0.854076	1.57347	0.542798	3.93844e-32	843
GpWRKY11-GpWRKY21	MA	0.891461	1.40284	0.635468	1.00949e-17	1026
GpWRKY11-GpWRKY22	MA	0.849334	1.59691	0.53186	1.04128e-36	1005
GpWRKY11-GpWRKY23	MA	0.755114	1.94318	0.388597	0	1308
GpWRKY11-GpWRKY24	MA	0.795433	1.82298	0.436337	0	807
GpWRKY11-GpWRKY25	MA	0.478684	3.05217	0.156834	0	1464
GpWRKY11-GpWRKY26	MA	0.65141	2.3737	0.274428	0	558
GpWRKY11-GpWRKY27	MA	0.775712	1.8641	0.416132	3.62449e-62	705
GpWRKY11-GpWRKY28	MA	0.875491	1.60386	0.545866	2.36619e-43	1266
GpWRKY11-GpWRKY29	MA	0.722714	2.17999	0.331522	0	1578
GpWRKY11-GpWRKY3	MA	0.694638	2.24557	0.309336	0	888
GpWRKY11-GpWRKY30	MA	0.691274	2.15724	0.320444	0	1719
GpWRKY11-GpWRKY31	MA	0.774816	1.86962	0.414425	0	1512
GpWRKY11-GpWRKY32	MA	0.831047	1.58859	0.523135	7.42923e-39	969
GpWRKY11-GpWRKY33	MA	0.948282	1.21912	0.777841	4.96603e-10	1665
GpWRKY11-GpWRKY34	MA	0.853339	1.61753	0.527557	1.08859e-38	1047
GpWRKY11-GpWRKY35	MA	0.804985	1.72284	0.467242	4.53679e-75	939
GpWRKY11-GpWRKY36	MA	0.694302	2.25342	0.308111	0	678
GpWRKY11-GpWRKY37	MA	0.710792	2.20691	0.322076	0	585
GpWRKY11-GpWRKY38	MA	0.790025	1.76952	0.446463	1.29025e-100	987
GpWRKY11-GpWRKY39	MA	0.892613	1.39052	0.64193	5.4593e-17	1041
GpWRKY11-GpWRKY4	MA	0.655107	2.24969	0.291198	0	585
GpWRKY11-GpWRKY40	MA	0.886668	1.42714	0.62129	1.20252e-14	774
GpWRKY11-GpWRKY41	MA	0.480022	3.08879	0.155408	0	471
GpWRKY11-GpWRKY42	MA	0.828233	1.69917	0.487433	3.77488e-60	969
GpWRKY11-GpWRKY43	MA	0.788841	1.95506	0.403487	0	840
GpWRKY11-GpWRKY44	MA	0.856643	1.56899	0.545985	4.12969e-32	981
GpWRKY11-GpWRKY45	MA	0.808164	1.69807	0.475932	9.53522e-64	1017
GpWRKY11-GpWRKY46	MA	0.557061	2.61918	0.212685	0	510
GpWRKY11-GpWRKY47	MA	0.796458	1.91458	0.415997	0	936
GpWRKY11-GpWRKY48	MA	0.834263	1.77114	0.471032	2.86076e-60	954
GpWRKY11-GpWRKY49	MA	0.566676	2.84649	0.199079	0	936
GpWRKY11-GpWRKY5	MA	0.787214	1.78984	0.439824	5.15444e-82	975
GpWRKY11-GpWRKY50	MA	0.86581	1.46545	0.590814	3.61717e-26	1089
GpWRKY11-GpWRKY51	MA	0.854786	1.63638	0.522363	2.88959e-28	828
GpWRKY11-GpWRKY52	MA	0.818949	1.55247	0.527514	2.9637e-41	993
GpWRKY11-GpWRKY53	MA	0.687124	2.25922	0.304143	0	1428
GpWRKY11-GpWRKY54	MA	0.548749	3.16947	0.173136	0	480
GpWRKY11-GpWRKY55	MA	0.863034	1.45105	0.594765	1.83989e-23	843
GpWRKY11-GpWRKY56	MA	0.753625	2.14919	0.350656	0	708
GpWRKY11-GpWRKY57	MA	0.823451	1.81146	0.454578	1.13648e-49	807
GpWRKY11-GpWRKY58	MA	0.792782	1.80502	0.439209	2.24054e-85	909
GpWRKY11-GpWRKY59	MA	0.963455	1.14381	0.842323	6.6106e-06	1668
GpWRKY11-GpWRKY6	MA	0.770284	1.92579	0.399983	0	630
GpWRKY11-GpWRKY60	MA	0.734506	2.09597	0.350437	0	1311
GpWRKY11-GpWRKY61	MA	0.742095	1.91692	0.387129	0	1005
GpWRKY11-GpWRKY62	MA	0.804214	1.83698	0.437791	1.39247e-71	954
GpWRKY11-GpWRKY63	MA	0.81695	1.75606	0.465217	8.45023e-47	912
GpWRKY11-GpWRKY64	MA	0.818757	1.83665	0.44579	9.12809e-55	807
GpWRKY11-GpWRKY7	MA	0.549156	3.14995	0.174338	0	513
GpWRKY11-GpWRKY8	MA	0.881778	1.42535	0.618638	3.55438e-17	861
GpWRKY11-GpWRKY9	MA	0.809761	1.73321	0.467203	1.88401e-55	744
GpWRKY12-GpWRKY13	MA	0.915017	1.30875	0.699154	2.09321e-23	1494
GpWRKY12-GpWRKY14	MA	0.728482	2.03409	0.358136	0	627
GpWRKY12-GpWRKY15	MA	0.714586	2.00129	0.357063	0	570
GpWRKY12-GpWRKY16	MA	0.869649	1.54183	0.564038	4.9214e-31	924
GpWRKY12-GpWRKY17	MA	0.786346	1.73673	0.452773	6.69878e-84	1512
GpWRKY12-GpWRKY18	MA	0.700874	2.20365	0.318052	0	795
GpWRKY12-GpWRKY19	MA	0.873631	1.5353	0.56903	9.47342e-35	1293
GpWRKY12-GpWRKY2	MA	0.843571	1.53453	0.549725	5.11139e-45	1227
GpWRKY12-GpWRKY20	MA	0.856021	1.52229	0.562325	3.99694e-28	846
GpWRKY12-GpWRKY21	MA	0.873038	1.46973	0.594013	5.13962e-25	1032
GpWRKY12-GpWRKY22	MA	0.856748	1.48278	0.5778	1.2854e-34	1011
GpWRKY12-GpWRKY23	MA	0.874997	1.49468	0.585409	8.38617e-42	1338
GpWRKY12-GpWRKY24	MA	0.807809	1.70391	0.474091	2.05155e-40	810
GpWRKY12-GpWRKY25	MA	0.938597	1.23211	0.761782	4.3313e-10	1449
GpWRKY12-GpWRKY26	MA	0.700828	2.10903	0.332299	0	558
GpWRKY12-GpWRKY27	MA	0.765437	1.91016	0.400719	0	717
GpWRKY12-GpWRKY28	MA	0.742182	2.01988	0.367438	0	1212
GpWRKY12-GpWRKY29	MA	0.932981	1.25034	0.746182	1.27918e-14	1599
GpWRKY12-GpWRKY3	MA	0.849072	1.58512	0.535653	1.44218e-31	888
GpWRKY12-GpWRKY30	MA	0.932274	1.25801	0.74107	4.98592e-13	1653
GpWRKY12-GpWRKY31	MA	0.915157	1.31649	0.695149	2.82581e-21	1500
GpWRKY12-GpWRKY32	MA	0.911158	1.28873	0.707018	4.56018e-12	942
GpWRKY12-GpWRKY33	MA	0.440008	2.88212	0.152668	0	1614
GpWRKY12-GpWRKY34	MA	0.87128	1.51456	0.57527	2.7632e-39	1044
GpWRKY12-GpWRKY35	MA	0.821731	1.62994	0.504149	5.58262e-40	945
GpWRKY12-GpWRKY36	MA	0.758041	1.89674	0.399655	0	678
GpWRKY12-GpWRKY37	MA	0.690662	2.35244	0.293594	0	582
GpWRKY12-GpWRKY38	MA	0.845849	1.4955	0.565596	2.81758e-32	993
GpWRKY12-GpWRKY39	MA	0.863312	1.49036	0.579263	6.45768e-31	1050
GpWRKY12-GpWRKY4	MA	0.852168	1.50898	0.564732	1.54279e-17	585
GpWRKY12-GpWRKY40	MA	0.654041	2.14128	0.305444	0	783
GpWRKY12-GpWRKY41	MA	0.726931	2.09204	0.347475	0	471
GpWRKY12-GpWRKY42	MA	0.908276	1.3473	0.674144	1.44652e-14	915
GpWRKY12-GpWRKY43	MA	0.800135	1.7262	0.463524	3.26033e-42	840
GpWRKY12-GpWRKY44	MA	0.815558	1.70215	0.479135	5.20224e-69	987
GpWRKY12-GpWRKY45	MA	0.892658	1.32987	0.671238	6.02237e-17	1023
GpWRKY12-GpWRKY46	MA	0.744017	1.85316	0.401485	9.20975e-52	510
GpWRKY12-GpWRKY47	MA	0.808001	1.76453	0.457912	2.27477e-77	942
GpWRKY12-GpWRKY48	MA	0.876302	1.48679	0.589391	5.33253e-26	960
GpWRKY12-GpWRKY49	MA	0.861294	1.64337	0.524102	1.00563e-33	936
GpWRKY12-GpWRKY5	MA	0.817918	1.62255	0.504093	1.83767e-46	978
GpWRKY12-GpWRKY50	MA	0.93649	1.20804	0.775214	4.22805e-08	1086
GpWRKY12-GpWRKY51	MA	0.817277	1.74714	0.46778	4.92376e-44	828
GpWRKY12-GpWRKY52	MA	0.950316	1.17517	0.80866	0.000106761	996
GpWRKY12-GpWRKY53	MA	0.903361	1.40373	0.643545	2.24434e-33	1509
GpWRKY12-GpWRKY54	MA	0.721875	2.0831	0.346538	0	480
GpWRKY12-GpWRKY55	MA	0.816556	1.49229	0.547182	3.94503e-25	849
GpWRKY12-GpWRKY56	MA	0.849607	1.575	0.539433	3.93936e-21	714
GpWRKY12-GpWRKY57	MA	0.790029	1.77066	0.446179	2.24209e-55	807
GpWRKY12-GpWRKY58	MA	0.745729	1.9126	0.389903	0	912
GpWRKY12-GpWRKY59	MA	0.753759	1.81204	0.415973	4.00156e-115	1506
GpWRKY12-GpWRKY6	MA	0.873421	1.4704	0.594004	1.96782e-16	633
GpWRKY12-GpWRKY60	MA	0.9019	1.39922	0.644573	8.11855e-22	1257
GpWRKY12-GpWRKY61	MA	0.833866	1.66972	0.499406	2.94666e-64	1005
GpWRKY12-GpWRKY62	MA	0.799911	1.69062	0.473147	3.51506e-52	954
GpWRKY12-GpWRKY63	MA	0.834108	1.62602	0.512974	1.47031e-57	912
GpWRKY12-GpWRKY64	MA	0.792335	1.76472	0.448987	1.11073e-53	807
GpWRKY12-GpWRKY7	MA	0.722651	2.30695	0.31325	0	513
GpWRKY12-GpWRKY8	MA	0.862229	1.45515	0.592536	1.41939e-21	864
GpWRKY12-GpWRKY9	MA	0.773541	1.73413	0.446069	7.99668e-45	750
GpWRKY13-GpWRKY14	MA	0.718634	2.15636	0.333263	0	627
GpWRKY13-GpWRKY15	MA	0.689728	2.1938	0.314399	0	570
GpWRKY13-GpWRKY16	MA	0.874011	1.40433	0.622367	1.29804e-21	969
GpWRKY13-GpWRKY17	MA	0.909973	1.34215	0.677997	1.9511e-20	1407
GpWRKY13-GpWRKY18	MA	0.814405	1.84064	0.442458	0	792
GpWRKY13-GpWRKY19	MA	0.905282	1.39836	0.64739	8.66632e-22	1284
GpWRKY13-GpWRKY2	MA	0.621272	2.36954	0.262191	0	1176
GpWRKY13-GpWRKY20	MA	0.86741	1.50866	0.574955	2.6327e-28	852
GpWRKY13-GpWRKY21	MA	0.905212	1.32245	0.684496	5.58601e-14	1017
GpWRKY13-GpWRKY22	MA	0.808046	1.69998	0.475325	2.05937e-82	1005
GpWRKY13-GpWRKY23	MA	0.695169	2.14623	0.323902	0	1299
GpWRKY13-GpWRKY24	MA	0.843538	1.59227	0.529773	7.73024e-44	816
GpWRKY13-GpWRKY25	MA	0.645221	2.37228	0.271983	0	1341
GpWRKY13-GpWRKY26	MA	0.732623	2.14955	0.340827	0	558
GpWRKY13-GpWRKY27	MA	0.81622	1.7045	0.478863	5.36656e-49	714
GpWRKY13-GpWRKY28	MA	0.92363	1.31258	0.703676	1.26064e-16	1302
GpWRKY13-GpWRKY29	MA	0.750096	1.9862	0.377654	0	1485
GpWRKY13-GpWRKY3	MA	0.774166	1.94656	0.397709	0	873
GpWRKY13-GpWRKY30	MA	0.567585	2.75776	0.205814	0	1497
GpWRKY13-GpWRKY31	MA	0.78766	1.78047	0.442388	2.65862e-91	1434
GpWRKY13-GpWRKY32	MA	0.827417	1.6138	0.512714	1.83481e-54	966
GpWRKY13-GpWRKY33	MA	0.905539	1.34517	0.673177	3.14801e-25	1497
GpWRKY13-GpWRKY34	MA	0.899853	1.4333	0.627817	2.56815e-19	1047
GpWRKY13-GpWRKY35	MA	0.828169	1.622	0.510586	1.32947e-47	936
GpWRKY13-GpWRKY36	MA	0.751433	2.12653	0.35336	0	678
GpWRKY13-GpWRKY37	MA	0.690389	2.43936	0.28302	0	585
GpWRKY13-GpWRKY38	MA	0.873794	1.41584	0.617157	3.91069e-21	990
GpWRKY13-GpWRKY39	MA	0.867853	1.47206	0.589548	3.25767e-31	1044
GpWRKY13-GpWRKY4	MA	0.764115	1.98756	0.384448	0	585
GpWRKY13-GpWRKY40	MA	0.782852	1.83994	0.425476	1.35509e-67	780
GpWRKY13-GpWRKY41	MA	0.613476	2.73007	0.224711	0	468
GpWRKY13-GpWRKY42	MA	0.944149	1.21827	0.774989	5.1579e-06	969
GpWRKY13-GpWRKY43	MA	0.818183	1.70704	0.479299	3.23752e-56	837
GpWRKY13-GpWRKY44	MA	0.847634	1.61995	0.523246	4.43144e-51	984
GpWRKY13-GpWRKY45	MA	0.848967	1.4915	0.569205	2.67497e-33	1017
GpWRKY13-GpWRKY46	MA	0.618102	2.32088	0.266322	0	510
GpWRKY13-GpWRKY47	MA	0.803063	1.87012	0.429418	0	936
GpWRKY13-GpWRKY48	MA	0.871035	1.52362	0.571688	9.10196e-33	966
GpWRKY13-GpWRKY49	MA	0.667071	2.51819	0.264901	0	936
GpWRKY13-GpWRKY5	MA	0.867157	1.49969	0.578226	1.71783e-28	975
GpWRKY13-GpWRKY50	MA	0.879577	1.44408	0.609091	1.11197e-27	1086
GpWRKY13-GpWRKY51	MA	0.835944	1.64203	0.509091	1.33109e-60	825
GpWRKY13-GpWRKY52	MA	0.819643	1.62932	0.503058	7.04705e-63	993
GpWRKY13-GpWRKY53	MA	0.328425	2.03681	0.161245	0	1383
GpWRKY13-GpWRKY54	MA	0.737727	2.2471	0.328302	0	480
GpWRKY13-GpWRKY55	MA	0.810499	1.60047	0.506412	4.01246e-45	843
GpWRKY13-GpWRKY56	MA	0.842398	1.67504	0.502912	5.41514e-32	708
GpWRKY13-GpWRKY57	MA	0.842601	1.59482	0.528335	7.35852e-38	804
GpWRKY13-GpWRKY58	MA	0.877556	1.44067	0.609129	2.28883e-23	900
GpWRKY13-GpWRKY59	MA	0.914392	1.29069	0.708451	4.92932e-19	1431
GpWRKY13-GpWRKY6	MA	0.763234	2.01972	0.377891	0	630
GpWRKY13-GpWRKY60	MA	0.69179	2.28006	0.303408	0	1176
GpWRKY13-GpWRKY61	MA	0.81658	1.66186	0.491366	2.36974e-34	921
GpWRKY13-GpWRKY62	MA	0.852224	1.53356	0.555716	3.33918e-34	954
GpWRKY13-GpWRKY63	MA	0.835843	1.60307	0.521403	5.64429e-46	909
GpWRKY13-GpWRKY64	MA	0.846161	1.57966	0.535659	3.60552e-35	804
GpWRKY13-GpWRKY7	MA	0.675257	2.46035	0.274456	0	513
GpWRKY13-GpWRKY8	MA	0.788362	1.77061	0.44525	4.02669e-76	861
GpWRKY13-GpWRKY9	MA	0.853806	1.51919	0.562015	9.93985e-26	744
GpWRKY14-GpWRKY15	MA	0.701432	1.98669	0.353066	0	549
GpWRKY14-GpWRKY16	MA	0.724827	1.88348	0.384833	0	591
GpWRKY14-GpWRKY17	MA	0.656302	2.32519	0.282257	0	627
GpWRKY14-GpWRKY18	MA	0.659608	2.49125	0.26477	0	594
GpWRKY14-GpWRKY19	MA	0.767578	1.95279	0.393068	0	627
GpWRKY14-GpWRKY2	MA	0.740708	1.99777	0.370768	0	627
GpWRKY14-GpWRKY20	MA	0.762134	1.8872	0.403843	0	591
GpWRKY14-GpWRKY21	MA	0.841042	1.52451	0.551681	2.79282e-24	627
GpWRKY14-GpWRKY22	MA	0.831494	1.67505	0.4964	5.83928e-32	612
GpWRKY14-GpWRKY23	MA	0.69983	2.20854	0.316875	0	600
GpWRKY14-GpWRKY24	MA	0.791572	1.83326	0.431785	1.20327e-45	585
GpWRKY14-GpWRKY25	MA	0.754994	2.06042	0.366427	0	624
GpWRKY14-GpWRKY26	MA	0.696296	2.30536	0.302034	0	555
GpWRKY14-GpWRKY27	MA	0.765125	2.06881	0.369838	0	585
GpWRKY14-GpWRKY28	MA	0.725345	2.14712	0.337823	0	627
GpWRKY14-GpWRKY29	MA	0.627453	2.70869	0.231644	0	627
GpWRKY14-GpWRKY3	MA	0.223609	1.45326	0.153867	5.64441e-57	615
GpWRKY14-GpWRKY30	MA	0.667632	2.23873	0.29822	0	627
GpWRKY14-GpWRKY31	MA	0.759997	1.95133	0.389476	0	627
GpWRKY14-GpWRKY32	MA	0.795627	1.70071	0.46782	3.34558e-45	627
GpWRKY14-GpWRKY33	MA	0.72385	1.9869	0.364311	0	627
GpWRKY14-GpWRKY34	MA	0.788115	1.75205	0.449826	5.12115e-33	585
GpWRKY14-GpWRKY35	MA	0.812073	1.70793	0.475472	1.26137e-42	627
GpWRKY14-GpWRKY36	MA	0.428386	3.27422	0.130836	0	591
GpWRKY14-GpWRKY37	MA	0.723204	2.09999	0.344385	0	579
GpWRKY14-GpWRKY38	MA	0.623834	2.26056	0.275965	0	627
GpWRKY14-GpWRKY39	MA	0.768088	1.82987	0.419749	5.24848e-64	621
GpWRKY14-GpWRKY4	MA	0.767313	1.89385	0.405161	1.45705e-36	585
GpWRKY14-GpWRKY40	MA	0.787964	1.84498	0.427086	6.6421e-43	537
GpWRKY14-GpWRKY41	MA	0.657001	2.34946	0.279639	0	471
GpWRKY14-GpWRKY42	MA	0.747032	1.91944	0.389192	0	585
GpWRKY14-GpWRKY43	MA	0.759298	2.02336	0.375266	0	615
GpWRKY14-GpWRKY44	MA	0.707675	2.17878	0.324804	0	627
GpWRKY14-GpWRKY45	MA	0.849056	1.50489	0.564197	4.57673e-22	627
GpWRKY14-GpWRKY46	MA	0.536648	3.13807	0.171012	0	504
GpWRKY14-GpWRKY47	MA	0.797389	1.877	0.424821	0	582
GpWRKY14-GpWRKY48	MA	0.838419	1.66582	0.503307	9.85024e-23	579
GpWRKY14-GpWRKY49	MA	0.75216	2.03097	0.370345	0	627
GpWRKY14-GpWRKY5	MA	0.821476	1.73368	0.473835	1.15143e-39	606
GpWRKY14-GpWRKY50	MA	0.784052	1.74449	0.449445	6.19597e-47	603
GpWRKY14-GpWRKY51	MA	0.81317	1.75332	0.463788	1.29135e-40	627
GpWRKY14-GpWRKY52	MA	0.804297	1.72272	0.466877	1.46586e-33	618
GpWRKY14-GpWRKY53	MA	0.643144	2.46657	0.260744	0	627
GpWRKY14-GpWRKY54	MA	0.694423	2.28364	0.304085	0	480
GpWRKY14-GpWRKY55	MA	0.912249	1.29061	0.706835	4.68401e-10	627
GpWRKY14-GpWRKY56	MA	0.85945	1.65499	0.519307	5.01693e-44	627
GpWRKY14-GpWRKY57	MA	0.748843	1.89018	0.396176	1.54296e-49	627
GpWRKY14-GpWRKY58	MA	0.80334	1.77675	0.45214	1.09138e-49	627
GpWRKY14-GpWRKY59	MA	0.612418	2.44152	0.250835	0	627
GpWRKY14-GpWRKY6	MA	0.865087	1.53841	0.562325	1.19699e-15	567
GpWRKY14-GpWRKY60	MA	0.69595	2.24769	0.30963	0	627
GpWRKY14-GpWRKY61	MA	0.642619	2.79029	0.230305	0	627
GpWRKY14-GpWRKY62	MA	0.671724	2.37327	0.283038	0	627
GpWRKY14-GpWRKY63	MA	0.60363	2.43711	0.247683	0	621
GpWRKY14-GpWRKY64	MA	0.750629	1.87089	0.401215	1.7633e-44	627
GpWRKY14-GpWRKY7	MA	0.649051	2.55834	0.2537	0	513
GpWRKY14-GpWRKY8	MA	0.75437	1.99765	0.37763	0	597
GpWRKY14-GpWRKY9	MA	0.881735	1.44869	0.608645	8.23753e-19	627
GpWRKY15-GpWRKY16	MA	0.782568	1.76026	0.444574	1.72888e-31	522
GpWRKY15-GpWRKY17	MA	0.624659	2.33847	0.267123	0	570
GpWRKY15-GpWRKY18	MA	0.736434	2.04869	0.359466	0	564
GpWRKY15-GpWRKY19	MA	0.726018	1.9997	0.363063	0	570
GpWRKY15-GpWRKY2	MA	0.790583	1.86644	0.423577	2.6351e-27	570
GpWRKY15-GpWRKY20	MA	0.833556	1.59452	0.522763	7.98645e-28	570
GpWRKY15-GpWRKY21	MA	0.821749	1.65906	0.495311	7.66299e-30	570
GpWRKY15-GpWRKY22	MA	0.823451	1.64144	0.501663	2.01638e-24	570
GpWRKY15-GpWRKY23	MA	0.878625	1.44856	0.606551	1.97145e-14	564
GpWRKY15-GpWRKY24	MA	0.848812	1.55217	0.546854	4.36954e-21	570
GpWRKY15-GpWRKY25	MA	0.710644	2.17626	0.326544	0	570
GpWRKY15-GpWRKY26	MA	0.796412	1.82107	0.437332	1.29237e-38	534
GpWRKY15-GpWRKY27	MA	0.748552	1.95198	0.383484	0	567
GpWRKY15-GpWRKY28	MA	0.660191	2.18788	0.301749	0	570
GpWRKY15-GpWRKY29	MA	0.694362	2.16849	0.320205	0	570
GpWRKY15-GpWRKY3	MA	0.712034	2.01623	0.35315	0	570
GpWRKY15-GpWRKY30	MA	0.586323	2.50907	0.233682	0	570
GpWRKY15-GpWRKY31	MA	0.777019	1.8103	0.42922	3.24579e-48	570
GpWRKY15-GpWRKY32	MA	0.764867	1.8273	0.418577	1.50014e-47	558
GpWRKY15-GpWRKY33	MA	0.751826	1.94817	0.385914	0	570
GpWRKY15-GpWRKY34	MA	0.80755	1.84114	0.438613	6.57811e-34	507
GpWRKY15-GpWRKY35	MA	0.798149	1.71947	0.464182	1.33028e-34	570
GpWRKY15-GpWRKY36	MA	0.719908	2.09527	0.343586	0	525
GpWRKY15-GpWRKY37	MA	0.805542	1.77432	0.454	1.4096e-31	552
GpWRKY15-GpWRKY38	MA	0.668487	2.11215	0.316495	0	570
GpWRKY15-GpWRKY39	MA	0.815466	1.64264	0.496435	3.03476e-31	570
GpWRKY15-GpWRKY4	MA	0.341255	1.90297	0.179328	1.49168e-56	522
GpWRKY15-GpWRKY40	MA	0.773875	1.85093	0.4181	0	558
GpWRKY15-GpWRKY41	MA	0.467124	2.93556	0.159126	0	465
GpWRKY15-GpWRKY42	MA	0.787016	1.90959	0.412138	0	507
GpWRKY15-GpWRKY43	MA	0.709405	2.08453	0.340319	0	570
GpWRKY15-GpWRKY44	MA	0.688233	2.13835	0.321853	0	570
GpWRKY15-GpWRKY45	MA	0.829082	1.56109	0.531091	1.42131e-24	570
GpWRKY15-GpWRKY46	MA	0.802498	1.72494	0.465233	6.99189e-23	507
GpWRKY15-GpWRKY47	MA	0.934828	1.25152	0.746952	0.000207584	570
GpWRKY15-GpWRKY48	MA	0.784279	1.83952	0.426349	0	570
GpWRKY15-GpWRKY49	MA	0.673499	2.23157	0.301805	0	570
GpWRKY15-GpWRKY5	MA	0.732142	2.06436	0.354658	0	555
GpWRKY15-GpWRKY50	MA	0.761469	1.83753	0.414398	2.05242e-42	525
GpWRKY15-GpWRKY51	MA	0.860268	1.51706	0.567062	3.02313e-15	570
GpWRKY15-GpWRKY52	MA	0.772008	1.76991	0.436184	2.91735e-52	540
GpWRKY15-GpWRKY53	MA	0.728501	2.06257	0.3532	0	570
GpWRKY15-GpWRKY54	MA	0.738186	2.07211	0.356249	0	480
GpWRKY15-GpWRKY55	MA	0.968248	1.10563	0.875743	0.0316913	570
GpWRKY15-GpWRKY56	MA	0.870161	1.5474	0.562338	1.39178e-25	570
GpWRKY15-GpWRKY57	MA	0.703466	2.06346	0.340916	0	570
GpWRKY15-GpWRKY58	MA	0.762677	2.03352	0.375053	0	570
GpWRKY15-GpWRKY59	MA	0.7169	1.99525	0.359304	0	570
GpWRKY15-GpWRKY6	MA	0.816591	1.70472	0.479017	6.56155e-38	564
GpWRKY15-GpWRKY60	MA	0.715586	2.10481	0.339977	0	570
GpWRKY15-GpWRKY61	MA	0.648966	2.1926	0.295981	0	570
GpWRKY15-GpWRKY62	MA	0.627153	2.44554	0.256448	0	570
GpWRKY15-GpWRKY63	MA	0.585618	2.57364	0.227544	0	570
GpWRKY15-GpWRKY64	MA	0.695489	2.08751	0.333166	0	570
GpWRKY15-GpWRKY7	MA	0.685781	2.32999	0.294328	0	513
GpWRKY15-GpWRKY8	MA	0.72981	2.04735	0.356466	0	570
GpWRKY15-GpWRKY9	MA	0.912586	1.3122	0.695461	3.5697e-10	570
GpWRKY16-GpWRKY17	MA	0.842307	1.53726	0.547929	2.975e-35	969
GpWRKY16-GpWRKY18	MA	0.910782	1.32111	0.689404	5.58802e-13	792
GpWRKY16-GpWRKY19	MA	0.917137	1.29545	0.707971	2.50323e-15	972
GpWRKY16-GpWRKY2	MA	0.930885	1.24388	0.748374	1.08804e-07	969
GpWRKY16-GpWRKY20	MA	0.917925	1.29418	0.709274	1.05615e-11	852
GpWRKY16-GpWRKY21	MA	0.941276	1.18733	0.792766	1.47762e-08	972
GpWRKY16-GpWRKY22	MA	0.944122	1.1881	0.794646	3.18473e-06	945
GpWRKY16-GpWRKY23	MA	0.814451	1.62385	0.501556	1.71549e-63	969
GpWRKY16-GpWRKY24	MA	0.954216	1.16334	0.820238	0.000187564	816
GpWRKY16-GpWRKY25	MA	0.84435	1.58331	0.533282	2.26994e-40	969
GpWRKY16-GpWRKY26	MA	0.671142	2.18909	0.306585	0	537
GpWRKY16-GpWRKY27	MA	0.906561	1.34852	0.672264	2.98451e-14	720
GpWRKY16-GpWRKY28	MA	0.844728	1.55417	0.543523	4.30519e-48	951
GpWRKY16-GpWRKY29	MA	0.800862	1.67967	0.476797	5.70119e-64	969
GpWRKY16-GpWRKY3	MA	0.93536	1.22689	0.76238	7.17176e-08	888
GpWRKY16-GpWRKY30	MA	0.825116	1.54053	0.535604	2.95828e-35	969
GpWRKY16-GpWRKY31	MA	0.826441	1.56914	0.526684	1.43876e-53	969
GpWRKY16-GpWRKY32	MA	0.543144	2.37433	0.228756	0	888
GpWRKY16-GpWRKY33	MA	0.899423	1.33067	0.675915	9.04733e-18	954
GpWRKY16-GpWRKY34	MA	0.709504	2.144	0.330926	0	939
GpWRKY16-GpWRKY35	MA	0.963971	1.1306	0.85262	0.000480824	933
GpWRKY16-GpWRKY36	MA	0.738547	1.88126	0.392581	0	666
GpWRKY16-GpWRKY37	MA	0.837531	1.60758	0.52099	6.91198e-25	555
GpWRKY16-GpWRKY38	MA	0.963806	1.11345	0.8656	0.0022504	960
GpWRKY16-GpWRKY39	MA	1.0055	0.982182	1.02374	0.624079	966
GpWRKY16-GpWRKY4	MA	0.760297	1.79976	0.422443	1.57803e-51	564
GpWRKY16-GpWRKY40	MA	0.919161	1.29843	0.707901	8.0354e-11	783
GpWRKY16-GpWRKY41	MA	0.748595	1.94419	0.385042	0	471
GpWRKY16-GpWRKY42	MA	0.681378	2.14672	0.317404	0	936
GpWRKY16-GpWRKY43	MA	0.945956	1.2051	0.784963	2.4417e-06	840
GpWRKY16-GpWRKY44	MA	0.934006	1.2406	0.752867	5.58471e-10	966
GpWRKY16-GpWRKY45	MA	0.979474	1.06253	0.921836	0.121941	924
GpWRKY16-GpWRKY46	MA	0.750232	1.83993	0.407751	2.10369e-40	489
GpWRKY16-GpWRKY47	MA	0.984234	1.0579	0.930362	0.138119	933
GpWRKY16-GpWRKY48	MA	0.975933	1.09246	0.893338	0.0213956	951
GpWRKY16-GpWRKY49	MA	0.854991	1.52989	0.558856	4.48475e-28	828
GpWRKY16-GpWRKY5	MA	0.935168	1.21855	0.767442	1.00449e-09	936
GpWRKY16-GpWRKY50	MA	0.315724	3.22641	0.0978563	0	951
GpWRKY16-GpWRKY51	MA	0.931893	1.27439	0.731246	1.73509e-10	828
GpWRKY16-GpWRKY52	MA	0.463393	2.28293	0.202982	0	903
GpWRKY16-GpWRKY53	MA	0.838922	1.55641	0.539012	6.10366e-41	969
GpWRKY16-GpWRKY54	MA	0.780999	1.91007	0.408885	0	459
GpWRKY16-GpWRKY55	MA	0.959687	1.12804	0.850757	0.00187119	849
GpWRKY16-GpWRKY56	MA	0.958314	1.14999	0.833324	0.00201197	714
GpWRKY16-GpWRKY57	MA	0.93702	1.22264	0.766391	5.33776e-07	807
GpWRKY16-GpWRKY58	MA	0.94982	1.15951	0.819157	1.54642e-05	909
GpWRKY16-GpWRKY59	MA	0.892826	1.33629	0.668139	1.61136e-13	963
GpWRKY16-GpWRKY6	MA	0.872769	1.429	0.610753	5.26647e-16	639
GpWRKY16-GpWRKY60	MA	0.874853	1.43236	0.610775	7.53572e-25	969
GpWRKY16-GpWRKY61	MA	0.965115	1.11504	0.86554	0.00229858	951
GpWRKY16-GpWRKY62	MA	1.01612	0.944485	1.07584	0.141814	936
GpWRKY16-GpWRKY63	MA	0.96682	1.12128	0.86225	0.00143245	906
GpWRKY16-GpWRKY64	MA	0.934864	1.23067	0.759638	3.27407e-07	807
GpWRKY16-GpWRKY7	MA	0.782168	1.8491	0.422999	2.46296e-40	492
GpWRKY16-GpWRKY8	MA	0.974777	1.08733	0.896484	0.0323216	864
GpWRKY16-GpWRKY9	MA	0.926039	1.24609	0.743158	5.77716e-08	741
GpWRKY17-GpWRKY18	MA	0.760255	1.93008	0.393897	0	795
GpWRKY17-GpWRKY19	MA	0.857331	1.5235	0.56274	3.39981e-39	1293
GpWRKY17-GpWRKY2	MA	0.869703	1.48561	0.58542	7.26846e-33	1254
GpWRKY17-GpWRKY20	MA	0.838245	1.63689	0.512096	4.08698e-50	849
GpWRKY17-GpWRKY21	MA	0.901482	1.34019	0.672653	7.17644e-15	1032
GpWRKY17-GpWRKY22	MA	0.831532	1.58939	0.523177	1.94129e-43	1011
GpWRKY17-GpWRKY23	MA	0.861943	1.53372	0.561994	1.24239e-47	1314
GpWRKY17-GpWRKY24	MA	0.766562	1.88148	0.407425	0	810
GpWRKY17-GpWRKY25	MA	0.886898	1.50098	0.590878	5.3474e-36	1449
GpWRKY17-GpWRKY26	MA	0.645101	2.96518	0.217559	0	558
GpWRKY17-GpWRKY27	MA	0.76123	1.93716	0.392962	0	720
GpWRKY17-GpWRKY28	MA	0.455963	3.21216	0.141949	0	1299
GpWRKY17-GpWRKY29	MA	0.853481	1.61795	0.527506	8.80865e-83	1572
GpWRKY17-GpWRKY3	MA	0.777566	1.85957	0.418142	0	888
GpWRKY17-GpWRKY30	MA	0.875603	1.47406	0.594009	9.99968e-50	1743
GpWRKY17-GpWRKY31	MA	0.867058	1.54538	0.561063	4.05609e-70	1431
GpWRKY17-GpWRKY32	MA	0.830869	1.55908	0.532922	6.65119e-41	972
GpWRKY17-GpWRKY33	MA	0.734847	1.99609	0.368144	0	1527
GpWRKY17-GpWRKY34	MA	0.860448	1.56225	0.550776	2.07594e-33	1038
GpWRKY17-GpWRKY35	MA	0.858284	1.45797	0.588682	7.02879e-27	945
GpWRKY17-GpWRKY36	MA	0.768608	1.98475	0.387257	0	678
GpWRKY17-GpWRKY37	MA	0.714161	2.18767	0.326448	0	585
GpWRKY17-GpWRKY38	MA	0.781666	1.77085	0.441408	4.37697e-98	993
GpWRKY17-GpWRKY39	MA	0.850141	1.53214	0.55487	8.84422e-40	1050
GpWRKY17-GpWRKY4	MA	0.657395	2.4259	0.27099	0	585
GpWRKY17-GpWRKY40	MA	0.689336	2.02252	0.34083	0	783
GpWRKY17-GpWRKY41	MA	0.792702	1.8431	0.430091	1.79274e-28	471
GpWRKY17-GpWRKY42	MA	0.826865	1.6861	0.490401	1.9458e-74	972
GpWRKY17-GpWRKY43	MA	0.801405	1.65977	0.482842	2.12206e-44	840
GpWRKY17-GpWRKY44	MA	0.807889	1.69531	0.476544	1.70609e-49	987
GpWRKY17-GpWRKY45	MA	0.866741	1.44918	0.598091	1.9528e-26	1023
GpWRKY17-GpWRKY46	MA	0.673754	2.11297	0.318866	0	510
GpWRKY17-GpWRKY47	MA	0.791621	1.9013	0.416357	0	942
GpWRKY17-GpWRKY48	MA	0.891567	1.40847	0.633006	1.11777e-17	954
GpWRKY17-GpWRKY49	MA	0.822643	1.86133	0.441966	0	936
GpWRKY17-GpWRKY5	MA	0.808386	1.71065	0.472561	2.01257e-66	978
GpWRKY17-GpWRKY50	MA	0.912556	1.3257	0.688359	2.26895e-13	1092
GpWRKY17-GpWRKY51	MA	0.65348	2.27473	0.287278	0	831
GpWRKY17-GpWRKY52	MA	0.896982	1.36391	0.657654	2.11696e-17	996
GpWRKY17-GpWRKY53	MA	0.902641	1.39426	0.647397	9.05802e-28	1482
GpWRKY17-GpWRKY54	MA	0.711477	2.19735	0.323788	0	480
GpWRKY17-GpWRKY55	MA	0.82577	1.5397	0.536319	5.50927e-37	849
GpWRKY17-GpWRKY56	MA	0.849498	1.56883	0.541484	1.28609e-23	714
GpWRKY17-GpWRKY57	MA	0.777827	1.82974	0.425103	4.14622e-78	807
GpWRKY17-GpWRKY58	MA	0.670014	2.06951	0.323755	0	912
GpWRKY17-GpWRKY59	MA	0.301992	3.39617	0.0889216	0	1659
GpWRKY17-GpWRKY6	MA	0.847836	1.52172	0.557157	8.02463e-20	633
GpWRKY17-GpWRKY60	MA	0.858259	1.53163	0.560358	2.48174e-44	1308
GpWRKY17-GpWRKY61	MA	0.796234	1.75395	0.453966	6.03812e-62	1005
GpWRKY17-GpWRKY62	MA	0.780185	1.81662	0.429469	7.62784e-93	957
GpWRKY17-GpWRKY63	MA	0.828217	1.70114	0.486861	2.48567e-46	912
GpWRKY17-GpWRKY64	MA	0.780435	1.81654	0.429627	7.54227e-74	807
GpWRKY17-GpWRKY7	MA	0.670788	2.38397	0.281374	0	513
GpWRKY17-GpWRKY8	MA	0.853947	1.56263	0.54648	2.33658e-30	864
GpWRKY17-GpWRKY9	MA	0.828223	1.64346	0.50395	6.28736e-44	750
GpWRKY18-GpWRKY19	MA	0.82329	1.78246	0.461885	1.15804e-57	795
GpWRKY18-GpWRKY2	MA	0.7908	1.84391	0.428871	6.01817e-51	768
GpWRKY18-GpWRKY20	MA	0.91245	1.37209	0.665006	5.67744e-13	795
GpWRKY18-GpWRKY21	MA	0.820823	1.65351	0.496413	6.06894e-42	795
GpWRKY18-GpWRKY22	MA	0.843672	1.61265	0.523159	4.84024e-33	792
GpWRKY18-GpWRKY23	MA	0.83503	1.60847	0.519146	1.03684e-29	792
GpWRKY18-GpWRKY24	MA	0.925029	1.32255	0.699431	1.20791e-08	786
GpWRKY18-GpWRKY25	MA	0.744854	2.01615	0.369443	0	786
GpWRKY18-GpWRKY26	MA	0.59321	2.83828	0.209003	0	546
GpWRKY18-GpWRKY27	MA	0.836126	1.72564	0.48453	6.77223e-34	708
GpWRKY18-GpWRKY28	MA	0.803638	1.85117	0.434125	0	795
GpWRKY18-GpWRKY29	MA	0.765996	2.09976	0.364802	0	795
GpWRKY18-GpWRKY3	MA	0.648794	2.54683	0.254745	0	708
GpWRKY18-GpWRKY30	MA	0.690047	2.16635	0.318529	0	795
GpWRKY18-GpWRKY31	MA	0.847344	1.63293	0.518909	8.11704e-34	768
GpWRKY18-GpWRKY32	MA	0.935008	1.22987	0.760253	2.72607e-07	795
GpWRKY18-GpWRKY33	MA	0.738567	2.09328	0.352828	0	795
GpWRKY18-GpWRKY34	MA	0.861396	1.61363	0.533826	6.5473e-52	795
GpWRKY18-GpWRKY35	MA	0.81659	1.74055	0.469156	9.80914e-62	795
GpWRKY18-GpWRKY36	MA	0.645297	2.60601	0.247619	0	573
GpWRKY18-GpWRKY37	MA	0.823324	1.7386	0.473555	1.26243e-19	585
GpWRKY18-GpWRKY38	MA	0.724988	2.08795	0.347225	0	786
GpWRKY18-GpWRKY39	MA	0.82789	1.6888	0.490223	2.07247e-39	795
GpWRKY18-GpWRKY4	MA	0.787022	1.8092	0.435011	4.13458e-31	576
GpWRKY18-GpWRKY40	MA	0.757203	1.96964	0.384438	0	738
GpWRKY18-GpWRKY41	MA	0.624538	2.59717	0.240469	0	471
GpWRKY18-GpWRKY42	MA	0.894913	1.43469	0.623766	1.30991e-25	795
GpWRKY18-GpWRKY43	MA	0.63123	2.53886	0.248628	0	771
GpWRKY18-GpWRKY44	MA	0.657734	2.51347	0.261684	0	795
GpWRKY18-GpWRKY45	MA	0.866997	1.5145	0.572465	4.6617e-23	795
GpWRKY18-GpWRKY46	MA	0.604479	2.46883	0.244845	0	510
GpWRKY18-GpWRKY47	MA	0.897254	1.45046	0.6186	1.79017e-14	780
GpWRKY18-GpWRKY48	MA	0.86512	1.57562	0.549064	7.37866e-24	780
GpWRKY18-GpWRKY49	MA	0.701064	2.29712	0.305192	0	675
GpWRKY18-GpWRKY5	MA	0.806972	1.80267	0.447655	9.16403e-56	786
GpWRKY18-GpWRKY50	MA	0.909335	1.32786	0.684811	1.25845e-12	795
GpWRKY18-GpWRKY51	MA	0.877813	1.54522	0.568083	1.36344e-16	726
GpWRKY18-GpWRKY52	MA	0.890251	1.3834	0.643525	1.66881e-21	795
GpWRKY18-GpWRKY53	MA	0.791441	1.8799	0.421001	0	792
GpWRKY18-GpWRKY54	MA	0.478023	3.77973	0.12647	0	480
GpWRKY18-GpWRKY55	MA	0.921436	1.26055	0.730979	8.13883e-11	795
GpWRKY18-GpWRKY56	MA	0.792843	1.91354	0.414334	0	594
GpWRKY18-GpWRKY57	MA	0.602421	2.61519	0.230355	0	768
GpWRKY18-GpWRKY58	MA	0.849355	1.59097	0.533862	1.47663e-30	777
GpWRKY18-GpWRKY59	MA	0.800264	1.73599	0.460983	2.44501e-40	795
GpWRKY18-GpWRKY6	MA	0.847702	1.60083	0.529538	3.07594e-25	630
GpWRKY18-GpWRKY60	MA	0.74261	2.14241	0.346624	0	777
GpWRKY18-GpWRKY61	MA	0.363105	3.52001	0.103154	0	756
GpWRKY18-GpWRKY62	MA	0.607171	2.52028	0.240914	0	795
GpWRKY18-GpWRKY63	MA	0.531649	2.8095	0.189232	0	765
GpWRKY18-GpWRKY64	MA	0.599058	2.62301	0.228386	0	768
GpWRKY18-GpWRKY7	MA	0.722283	2.47779	0.291503	0	513
GpWRKY18-GpWRKY8	MA	0.898727	1.41732	0.634101	2.61463e-14	789
GpWRKY18-GpWRKY9	MA	0.846569	1.58084	0.53552	2.67635e-22	627
GpWRKY19-GpWRKY2	MA	0.926779	1.30319	0.711159	3.36981e-17	1236
GpWRKY19-GpWRKY20	MA	0.828425	1.66423	0.497782	1.75299e-32	849
GpWRKY19-GpWRKY21	MA	0.847146	1.5937	0.531558	6.1204e-59	1032
GpWRKY19-GpWRKY22	MA	0.863931	1.5173	0.569387	4.21053e-33	1008
GpWRKY19-GpWRKY23	MA	0.87081	1.57989	0.551182	9.09444e-51	1215
GpWRKY19-GpWRKY24	MA	0.868558	1.58234	0.548909	3.19551e-28	810
GpWRKY19-GpWRKY25	MA	0.911078	1.38112	0.659667	1.43346e-18	1200
GpWRKY19-GpWRKY26	MA	0.73945	2.10203	0.351779	0	558
GpWRKY19-GpWRKY27	MA	0.506692	3.05965	0.165605	0	720
GpWRKY19-GpWRKY28	MA	0.888341	1.48212	0.599371	1.32242e-27	1146
GpWRKY19-GpWRKY29	MA	0.866339	1.63008	0.53147	2.08336e-64	1287
GpWRKY19-GpWRKY3	MA	0.856636	1.62452	0.527318	2.00093e-32	888
GpWRKY19-GpWRKY30	MA	0.878496	1.48044	0.593403	1.13876e-32	1287
GpWRKY19-GpWRKY31	MA	0.887078	1.45101	0.611351	9.28376e-33	1263
GpWRKY19-GpWRKY32	MA	0.734902	1.94135	0.378552	0	843
GpWRKY19-GpWRKY33	MA	0.882254	1.46669	0.601527	4.60496e-29	1293
GpWRKY19-GpWRKY34	MA	0.917706	1.37352	0.668143	4.94037e-17	1047
GpWRKY19-GpWRKY35	MA	0.835591	1.61732	0.516652	1.7201e-42	945
GpWRKY19-GpWRKY36	MA	0.824208	1.76837	0.466083	7.99052e-42	678
GpWRKY19-GpWRKY37	MA	0.808255	1.79989	0.449059	2.10234e-46	585
GpWRKY19-GpWRKY38	MA	0.82037	1.65685	0.495139	2.98651e-77	990
GpWRKY19-GpWRKY39	MA	0.748534	1.97747	0.37853	0	1038
GpWRKY19-GpWRKY4	MA	0.791263	1.81534	0.435877	3.17791e-49	585
GpWRKY19-GpWRKY40	MA	0.814452	1.77466	0.458933	3.36904e-56	783
GpWRKY19-GpWRKY41	MA	0.7781	1.84768	0.421123	9.15586e-43	471
GpWRKY19-GpWRKY42	MA	0.924268	1.30901	0.70608	5.06794e-14	972
GpWRKY19-GpWRKY43	MA	0.828134	1.6946	0.488689	2.69136e-50	840
GpWRKY19-GpWRKY44	MA	0.859509	1.5519	0.553843	2.85988e-31	987
GpWRKY19-GpWRKY45	MA	0.69238	2.10849	0.328377	0	1023
GpWRKY19-GpWRKY46	MA	0.785785	1.82198	0.431282	1.23372e-45	510
GpWRKY19-GpWRKY47	MA	0.843713	1.65184	0.510772	1.77757e-56	939
GpWRKY19-GpWRKY48	MA	0.838434	1.7302	0.484588	2.89783e-64	960
GpWRKY19-GpWRKY49	MA	0.931549	1.29845	0.717432	2.02246e-09	936
GpWRKY19-GpWRKY5	MA	0.840801	1.64564	0.510927	6.22743e-35	978
GpWRKY19-GpWRKY50	MA	0.973211	1.10067	0.884202	0.0240078	1086
GpWRKY19-GpWRKY51	MA	0.861172	1.63073	0.528089	4.3591e-39	831
GpWRKY19-GpWRKY52	MA	0.91915	1.29657	0.70891	1.05291e-12	990
GpWRKY19-GpWRKY53	MA	0.869526	1.56636	0.555124	2.93617e-46	1287
GpWRKY19-GpWRKY54	MA	0.755203	2.13016	0.354529	0	480
GpWRKY19-GpWRKY55	MA	0.735148	1.81795	0.404383	1.63829e-72	846
GpWRKY19-GpWRKY56	MA	0.743575	2.01856	0.368369	0	702
GpWRKY19-GpWRKY57	MA	0.834873	1.64385	0.507877	9.50068e-37	807
GpWRKY19-GpWRKY58	MA	0.863015	1.58035	0.546091	6.39287e-30	912
GpWRKY19-GpWRKY59	MA	0.86946	1.52498	0.570146	3.78673e-41	1290
GpWRKY19-GpWRKY6	MA	0.844162	1.60882	0.524708	2.94764e-24	630
GpWRKY19-GpWRKY60	MA	0.937688	1.2858	0.729263	4.38528e-12	1257
GpWRKY19-GpWRKY61	MA	0.876796	1.49849	0.585119	1.95806e-28	1005
GpWRKY19-GpWRKY62	MA	0.847463	1.59194	0.532345	1.41062e-40	957
GpWRKY19-GpWRKY63	MA	0.883528	1.47674	0.598297	5.06718e-21	912
GpWRKY19-GpWRKY64	MA	0.842021	1.61339	0.521897	3.44225e-32	807
GpWRKY19-GpWRKY7	MA	0.762344	2.05173	0.371562	0	513
GpWRKY19-GpWRKY8	MA	0.871477	1.5123	0.57626	6.49651e-24	864
GpWRKY19-GpWRKY9	MA	0.751988	1.86019	0.404252	9.56782e-50	750
GpWRKY2-GpWRKY20	MA	0.846942	1.59553	0.530823	5.00232e-48	807
GpWRKY2-GpWRKY21	MA	0.933473	1.24654	0.748851	3.21121e-11	1038
GpWRKY2-GpWRKY22	MA	0.86719	1.4846	0.584125	1.15955e-25	936
GpWRKY2-GpWRKY23	MA	0.636075	2.37513	0.267806	0	1047
GpWRKY2-GpWRKY24	MA	0.811924	1.73862	0.466995	1.01273e-52	759
GpWRKY2-GpWRKY25	MA	0.453412	3.199	0.141736	0	1185
GpWRKY2-GpWRKY26	MA	0.571759	2.92438	0.195514	0	558
GpWRKY2-GpWRKY27	MA	0.751237	1.93205	0.388829	0	717
GpWRKY2-GpWRKY28	MA	0.879476	1.54799	0.568142	2.04368e-34	1191
GpWRKY2-GpWRKY29	MA	0.610074	2.56801	0.237567	0	1245
GpWRKY2-GpWRKY3	MA	0.8298	1.67537	0.495295	3.88521e-40	885
GpWRKY2-GpWRKY30	MA	0.496051	2.92145	0.169796	0	1248
GpWRKY2-GpWRKY31	MA	0.789661	1.83225	0.430978	4.71962e-101	1224
GpWRKY2-GpWRKY32	MA	0.852303	1.50418	0.566623	1.05662e-35	969
GpWRKY2-GpWRKY33	MA	0.913247	1.29188	0.706915	5.32867e-15	1248
GpWRKY2-GpWRKY34	MA	0.887747	1.47703	0.601034	8.03496e-24	1008
GpWRKY2-GpWRKY35	MA	0.913104	1.3153	0.694218	1.02424e-14	945
GpWRKY2-GpWRKY36	MA	0.775553	1.90201	0.407754	2.65086e-52	678
GpWRKY2-GpWRKY37	MA	0.693594	2.25123	0.308095	0	585
GpWRKY2-GpWRKY38	MA	0.777198	1.73944	0.446809	1.31022e-65	957
GpWRKY2-GpWRKY39	MA	0.883543	1.41992	0.622248	9.88394e-20	954
GpWRKY2-GpWRKY4	MA	0.770183	1.81264	0.424895	7.91558e-35	585
GpWRKY2-GpWRKY40	MA	0.838061	1.6558	0.506136	1.6143e-36	771
GpWRKY2-GpWRKY41	MA	0.697644	2.20944	0.315756	0	471
GpWRKY2-GpWRKY42	MA	0.877783	1.49723	0.58627	4.10394e-27	966
GpWRKY2-GpWRKY43	MA	0.763322	1.83531	0.415909	5.75483e-61	825
GpWRKY2-GpWRKY44	MA	0.809876	1.7535	0.461863	2.20906e-46	909
GpWRKY2-GpWRKY45	MA	0.952302	1.16916	0.814516	8.74357e-05	999
GpWRKY2-GpWRKY46	MA	0.684228	2.11506	0.323503	0	510
GpWRKY2-GpWRKY47	MA	0.856399	1.61835	0.529179	1.70262e-33	900
GpWRKY2-GpWRKY48	MA	0.805311	1.79565	0.448479	7.96478e-80	918
GpWRKY2-GpWRKY49	MA	0.589156	2.8232	0.208684	0	927
GpWRKY2-GpWRKY5	MA	0.859033	1.52178	0.564491	5.09928e-27	915
GpWRKY2-GpWRKY50	MA	0.89699	1.36855	0.655431	2.41256e-15	1023
GpWRKY2-GpWRKY51	MA	0.83252	1.76217	0.472441	5.07587e-50	828
GpWRKY2-GpWRKY52	MA	0.909717	1.31919	0.689604	1.56425e-12	981
GpWRKY2-GpWRKY53	MA	0.622939	2.61893	0.23786	0	1125
GpWRKY2-GpWRKY54	MA	0.56947	2.82028	0.20192	0	480
GpWRKY2-GpWRKY55	MA	0.842343	1.50489	0.559739	8.05335e-28	840
GpWRKY2-GpWRKY56	MA	0.773854	1.96806	0.393206	0	708
GpWRKY2-GpWRKY57	MA	0.866943	1.52771	0.567477	1.69678e-23	804
GpWRKY2-GpWRKY58	MA	0.869457	1.48197	0.586691	1.22126e-20	885
GpWRKY2-GpWRKY59	MA	0.885082	1.40581	0.62959	1.41558e-23	1230
GpWRKY2-GpWRKY6	MA	0.807496	1.7266	0.46768	3.20791e-33	630
GpWRKY2-GpWRKY60	MA	0.736949	2.02039	0.364757	0	1227
GpWRKY2-GpWRKY61	MA	0.84699	1.52235	0.556369	1.63952e-27	996
GpWRKY2-GpWRKY62	MA	0.785625	1.77515	0.442567	1.22651e-52	885
GpWRKY2-GpWRKY63	MA	0.7736	1.81016	0.427365	1.89064e-55	900
GpWRKY2-GpWRKY64	MA	0.864486	1.535	0.563182	2.57523e-24	804
GpWRKY2-GpWRKY7	MA	0.691418	2.26278	0.305562	0	513
GpWRKY2-GpWRKY8	MA	0.861035	1.46317	0.588472	4.51198e-18	789
GpWRKY2-GpWRKY9	MA	0.827671	1.57743	0.524694	4.11857e-29	744
GpWRKY20-GpWRKY21	MA	0.897227	1.34427	0.667448	1.48454e-12	855
GpWRKY20-GpWRKY22	MA	0.862674	1.50989	0.571349	3.50672e-30	843
GpWRKY20-GpWRKY23	MA	0.838771	1.62673	0.515617	2.46312e-40	843
GpWRKY20-GpWRKY24	MA	0.732623	2.07597	0.352906	0	783
GpWRKY20-GpWRKY25	MA	0.828103	1.67421	0.494624	3.41919e-46	843
GpWRKY20-GpWRKY26	MA	0.761071	1.95213	0.389867	0	552
GpWRKY20-GpWRKY27	MA	0.920633	1.31293	0.701207	2.0972e-08	720
GpWRKY20-GpWRKY28	MA	0.841014	1.6007	0.525403	8.05605e-41	849
GpWRKY20-GpWRKY29	MA	0.792578	1.90672	0.415677	0	846
GpWRKY20-GpWRKY3	MA	0.904515	1.38221	0.654398	2.33981e-22	846
GpWRKY20-GpWRKY30	MA	0.833925	1.6291	0.511893	1.77157e-38	846
GpWRKY20-GpWRKY31	MA	0.873026	1.48033	0.589752	8.72901e-24	855
GpWRKY20-GpWRKY32	MA	0.956307	1.15664	0.826798	0.000341488	852
GpWRKY20-GpWRKY33	MA	0.863073	1.50511	0.573428	5.5424e-28	846
GpWRKY20-GpWRKY34	MA	0.909811	1.38655	0.656168	3.91415e-16	852
GpWRKY20-GpWRKY35	MA	0.792837	1.76033	0.450391	6.2641e-66	819
GpWRKY20-GpWRKY36	MA	0.788877	1.85174	0.42602	8.09274e-45	573
GpWRKY20-GpWRKY37	MA	0.784131	1.87167	0.418948	0	582
GpWRKY20-GpWRKY38	MA	0.869429	1.45845	0.59613	6.97047e-24	804
GpWRKY20-GpWRKY39	MA	0.851789	1.52952	0.556901	3.88027e-26	840
GpWRKY20-GpWRKY4	MA	0.879167	1.45451	0.604443	9.05163e-15	585
GpWRKY20-GpWRKY40	MA	0.925828	1.30061	0.711843	7.13187e-10	783
GpWRKY20-GpWRKY41	MA	0.94785	1.19703	0.791836	0.00811334	471
GpWRKY20-GpWRKY42	MA	0.933508	1.26827	0.736049	6.16987e-11	855
GpWRKY20-GpWRKY43	MA	0.788011	1.81023	0.435309	3.05363e-70	777
GpWRKY20-GpWRKY44	MA	0.90426	1.37921	0.655636	5.39067e-13	831
GpWRKY20-GpWRKY45	MA	0.84138	1.55286	0.541826	7.70063e-42	846
GpWRKY20-GpWRKY46	MA	0.736691	1.94597	0.378572	0	510
GpWRKY20-GpWRKY47	MA	0.79379	1.80281	0.440308	3.44337e-53	801
GpWRKY20-GpWRKY48	MA	0.760627	2.12452	0.358022	0	816
GpWRKY20-GpWRKY49	MA	0.795917	1.8096	0.43983	0	756
GpWRKY20-GpWRKY5	MA	0.744782	1.90818	0.390309	0	819
GpWRKY20-GpWRKY50	MA	0.919528	1.34563	0.683345	7.21267e-12	855
GpWRKY20-GpWRKY51	MA	0.866142	1.5057	0.575244	2.0061e-22	729
GpWRKY20-GpWRKY52	MA	0.948815	1.1779	0.805516	4.48813e-05	843
GpWRKY20-GpWRKY53	MA	0.834902	1.69543	0.492443	1.28412e-54	843
GpWRKY20-GpWRKY54	MA	0.778742	1.85021	0.420893	5.19718e-43	480
GpWRKY20-GpWRKY55	MA	0.950615	1.15898	0.820216	8.41056e-05	822
GpWRKY20-GpWRKY56	MA	0.811563	1.78283	0.455211	1.10704e-48	648
GpWRKY20-GpWRKY57	MA	0.912433	1.32851	0.686809	2.54738e-09	768
GpWRKY20-GpWRKY58	MA	0.932115	1.25197	0.744517	7.29562e-09	855
GpWRKY20-GpWRKY59	MA	0.822209	1.58795	0.517781	1.52098e-37	846
GpWRKY20-GpWRKY6	MA	0.678083	2.12114	0.319678	0	630
GpWRKY20-GpWRKY60	MA	0.871018	1.49515	0.582562	1.44403e-20	813
GpWRKY20-GpWRKY61	MA	0.892607	1.36981	0.651627	4.3025e-13	777
GpWRKY20-GpWRKY62	MA	0.891201	1.44021	0.618801	1.8393e-19	834
GpWRKY20-GpWRKY63	MA	0.811308	1.6822	0.482291	1.39616e-49	771
GpWRKY20-GpWRKY64	MA	0.906972	1.34924	0.672212	1.27833e-10	768
GpWRKY20-GpWRKY7	MA	0.778727	1.9886	0.391596	0	513
GpWRKY20-GpWRKY8	MA	0.871274	1.46073	0.596465	1.896e-20	822
GpWRKY20-GpWRKY9	MA	0.790918	1.78886	0.442136	2.05961e-74	681
GpWRKY21-GpWRKY22	MA	0.855821	1.51699	0.564156	6.23756e-29	906
GpWRKY21-GpWRKY23	MA	0.893404	1.35915	0.657324	1.42546e-20	1026
GpWRKY21-GpWRKY24	MA	0.83088	1.63577	0.507946	8.51826e-40	816
GpWRKY21-GpWRKY25	MA	0.888627	1.39742	0.635905	1.46697e-20	1020
GpWRKY21-GpWRKY26	MA	0.765237	1.97183	0.388084	0	558
GpWRKY21-GpWRKY27	MA	0.797563	1.71223	0.465803	2.46557e-55	717
GpWRKY21-GpWRKY28	MA	0.913998	1.34753	0.678278	6.18402e-15	1026
GpWRKY21-GpWRKY29	MA	0.90441	1.37142	0.65947	1.14519e-17	1029
GpWRKY21-GpWRKY3	MA	0.852541	1.60318	0.53178	6.49587e-38	846
GpWRKY21-GpWRKY30	MA	0.854069	1.50921	0.565906	1.74332e-33	1023
GpWRKY21-GpWRKY31	MA	0.903892	1.34613	0.671473	1.8138e-15	1026
GpWRKY21-GpWRKY32	MA	0.981099	1.06385	0.922213	0.118448	963
GpWRKY21-GpWRKY33	MA	0.871908	1.50948	0.577621	9.1139e-36	1032
GpWRKY21-GpWRKY34	MA	0.964661	1.14949	0.839208	0.000128928	1017
GpWRKY21-GpWRKY35	MA	0.900315	1.38965	0.64787	1.19225e-17	951
GpWRKY21-GpWRKY36	MA	0.848669	1.48167	0.57278	3.02685e-22	678
GpWRKY21-GpWRKY37	MA	0.827573	1.62998	0.50772	6.65021e-34	585
GpWRKY21-GpWRKY38	MA	0.917567	1.25925	0.72866	1.44892e-09	942
GpWRKY21-GpWRKY39	MA	0.890955	1.38711	0.64231	4.89761e-18	984
GpWRKY21-GpWRKY4	MA	0.864563	1.44554	0.598088	1.81769e-14	585
GpWRKY21-GpWRKY40	MA	0.895744	1.35873	0.659252	1.60753e-14	780
GpWRKY21-GpWRKY41	MA	0.846646	1.55328	0.54507	2.42195e-17	471
GpWRKY21-GpWRKY42	MA	0.938013	1.21427	0.772494	2.49171e-08	963
GpWRKY21-GpWRKY43	MA	0.888253	1.45579	0.610151	1.31418e-18	840
GpWRKY21-GpWRKY44	MA	0.876325	1.44478	0.606545	1.30386e-20	960
GpWRKY21-GpWRKY45	MA	0.978153	1.0709	0.913393	0.104296	1002
GpWRKY21-GpWRKY46	MA	0.69488	2.09344	0.331933	0	510
GpWRKY21-GpWRKY47	MA	0.887838	1.42906	0.621273	5.14741e-17	870
GpWRKY21-GpWRKY48	MA	0.84641	1.62113	0.522112	1.04735e-32	873
GpWRKY21-GpWRKY49	MA	0.967242	1.11374	0.868465	0.00637609	924
GpWRKY21-GpWRKY5	MA	0.880127	1.45697	0.604082	3.76023e-18	900
GpWRKY21-GpWRKY50	MA	0.968647	1.11478	0.868916	0.00519873	1011
GpWRKY21-GpWRKY51	MA	0.901467	1.37454	0.655833	2.41003e-15	831
GpWRKY21-GpWRKY52	MA	0.947775	1.16354	0.814558	1.40764e-05	978
GpWRKY21-GpWRKY53	MA	0.829634	1.65558	0.501113	4.52556e-63	1026
GpWRKY21-GpWRKY54	MA	0.828754	1.65467	0.500857	3.60812e-19	480
GpWRKY21-GpWRKY55	MA	0.854987	1.4126	0.605257	3.11951e-15	717
GpWRKY21-GpWRKY56	MA	0.860991	1.51041	0.570037	3.41089e-21	681
GpWRKY21-GpWRKY57	MA	0.879945	1.4791	0.59492	1.28316e-22	804
GpWRKY21-GpWRKY58	MA	0.903319	1.3205	0.684075	1.24286e-12	906
GpWRKY21-GpWRKY59	MA	0.89176	1.37227	0.649845	5.47178e-17	1032
GpWRKY21-GpWRKY6	MA	0.774664	1.73886	0.445502	1.25007e-55	639
GpWRKY21-GpWRKY60	MA	0.893107	1.39942	0.638198	4.71861e-18	963
GpWRKY21-GpWRKY61	MA	0.880071	1.43659	0.612612	4.91867e-22	921
GpWRKY21-GpWRKY62	MA	0.831539	1.60849	0.516968	1.27902e-45	915
GpWRKY21-GpWRKY63	MA	0.90046	1.37286	0.655901	5.89726e-15	885
GpWRKY21-GpWRKY64	MA	0.854191	1.55614	0.548918	1.328e-29	801
GpWRKY21-GpWRKY7	MA	0.800266	1.75637	0.455637	1.29777e-42	507
GpWRKY21-GpWRKY8	MA	0.879153	1.40392	0.626215	1.71182e-18	861
GpWRKY21-GpWRKY9	MA	0.883352	1.40137	0.63035	1.76128e-14	690
GpWRKY22-GpWRKY23	MA	0.879221	1.44742	0.607439	7.55729e-26	1002
GpWRKY22-GpWRKY24	MA	0.795289	1.75208	0.453912	6.7998e-60	801
GpWRKY22-GpWRKY25	MA	0.866906	1.54664	0.560509	2.49802e-30	1005
GpWRKY22-GpWRKY26	MA	0.753733	2.05504	0.366772	0	555
GpWRKY22-GpWRKY27	MA	0.887077	1.4154	0.626731	3.79156e-13	720
GpWRKY22-GpWRKY28	MA	0.9173	1.33634	0.686428	4.06683e-16	1017
GpWRKY22-GpWRKY29	MA	0.855758	1.58991	0.538243	1.72681e-35	1005
GpWRKY22-GpWRKY3	MA	0.940307	1.23939	0.758684	6.47365e-08	879
GpWRKY22-GpWRKY30	MA	0.834343	1.64199	0.508129	5.93825e-42	999
GpWRKY22-GpWRKY31	MA	0.839311	1.5526	0.540586	2.58651e-43	1005
GpWRKY22-GpWRKY32	MA	0.928479	1.23513	0.751723	1.81788e-11	969
GpWRKY22-GpWRKY33	MA	0.877732	1.43377	0.612184	5.08244e-22	1011
GpWRKY22-GpWRKY34	MA	0.955446	1.1758	0.81259	1.36715e-05	1008
GpWRKY22-GpWRKY35	MA	0.415622	1.39751	0.297402	6.29691e-49	882
GpWRKY22-GpWRKY36	MA	0.912612	1.33949	0.681311	9.19706e-10	678
GpWRKY22-GpWRKY37	MA	0.813874	1.72074	0.472979	1.55384e-32	582
GpWRKY22-GpWRKY38	MA	0.914831	1.27912	0.715203	1.01031e-15	963
GpWRKY22-GpWRKY39	MA	0.887507	1.41854	0.625648	1.0076e-19	879
GpWRKY22-GpWRKY4	MA	0.894347	1.44549	0.618717	3.70709e-12	585
GpWRKY22-GpWRKY40	MA	0.807955	1.67105	0.483501	3.27594e-50	774
GpWRKY22-GpWRKY41	MA	0.808547	1.70865	0.473207	2.20848e-33	468
GpWRKY22-GpWRKY42	MA	0.932802	1.25545	0.743	5.91313e-10	945
GpWRKY22-GpWRKY43	MA	0.812222	1.69382	0.479521	2.59628e-51	795
GpWRKY22-GpWRKY44	MA	0.846763	1.57493	0.537652	2.60065e-31	861
GpWRKY22-GpWRKY45	MA	0.904436	1.31633	0.687091	8.41757e-12	900
GpWRKY22-GpWRKY46	MA	0.721706	2.14175	0.336971	0	510
GpWRKY22-GpWRKY47	MA	0.530362	2.73703	0.193773	0	903
GpWRKY22-GpWRKY48	MA	0.606862	2.42545	0.250206	0	918
GpWRKY22-GpWRKY49	MA	0.853735	1.69453	0.503817	9.97498e-40	891
GpWRKY22-GpWRKY5	MA	0.557817	2.5128	0.22199	0	951
GpWRKY22-GpWRKY50	MA	0.980347	1.06515	0.92038	0.0751495	1014
GpWRKY22-GpWRKY51	MA	0.954189	1.18404	0.805878	0.000375659	825
GpWRKY22-GpWRKY52	MA	0.949336	1.17676	0.806734	6.3639e-06	942
GpWRKY22-GpWRKY53	MA	0.871863	1.48917	0.585468	4.72732e-29	1005
GpWRKY22-GpWRKY54	MA	0.789954	1.95792	0.403466	0	480
GpWRKY22-GpWRKY55	MA	0.850991	1.4548	0.584956	1.18506e-24	822
GpWRKY22-GpWRKY56	MA	0.793379	1.81658	0.436744	4.16784e-58	702
GpWRKY22-GpWRKY57	MA	0.88253	1.44535	0.610601	6.08544e-17	774
GpWRKY22-GpWRKY58	MA	0.942684	1.21734	0.77438	4.25758e-07	900
GpWRKY22-GpWRKY59	MA	0.901667	1.32337	0.681341	2.04646e-14	1011
GpWRKY22-GpWRKY6	MA	0.78965	1.76456	0.447505	9.58363e-34	630
GpWRKY22-GpWRKY60	MA	0.916645	1.34267	0.682701	1.63886e-11	966
GpWRKY22-GpWRKY61	MA	0.95868	1.15858	0.827461	9.42058e-05	996
GpWRKY22-GpWRKY62	MA	0.869553	1.46008	0.595553	1.44598e-22	858
GpWRKY22-GpWRKY63	MA	0.953498	1.16918	0.815525	7.44194e-05	912
GpWRKY22-GpWRKY64	MA	0.872098	1.48834	0.585954	4.00871e-21	774
GpWRKY22-GpWRKY7	MA	0.809865	1.80209	0.449403	5.65272e-39	513
GpWRKY22-GpWRKY8	MA	0.882338	1.43227	0.616044	8.21811e-21	855
GpWRKY22-GpWRKY9	MA	0.84805	1.52086	0.557613	7.27936e-24	747
GpWRKY23-GpWRKY24	MA	0.878913	1.51531	0.580022	1.18018e-19	804
GpWRKY23-GpWRKY25	MA	0.730741	2.1541	0.339233	0	1218
GpWRKY23-GpWRKY26	MA	0.643582	2.7708	0.232273	0	537
GpWRKY23-GpWRKY27	MA	0.768358	1.91766	0.400674	0	714
GpWRKY23-GpWRKY28	MA	0.902469	1.44054	0.626478	2.13928e-33	1257
GpWRKY23-GpWRKY29	MA	0.676815	2.27203	0.29789	0	1284
GpWRKY23-GpWRKY3	MA	0.829187	1.66057	0.49934	1.17399e-78	885
GpWRKY23-GpWRKY30	MA	0.686315	2.15822	0.318	0	1344
GpWRKY23-GpWRKY31	MA	0.825246	1.65331	0.499149	2.12954e-58	1269
GpWRKY23-GpWRKY32	MA	0.829726	1.56314	0.530806	8.98371e-39	933
GpWRKY23-GpWRKY33	MA	0.853435	1.63516	0.521927	3.95779e-77	1344
GpWRKY23-GpWRKY34	MA	0.856977	1.56343	0.548138	8.39018e-39	1047
GpWRKY23-GpWRKY35	MA	0.891192	1.44032	0.618747	7.09469e-20	933
GpWRKY23-GpWRKY36	MA	0.76126	2.06856	0.368015	0	672
GpWRKY23-GpWRKY37	MA	0.735272	2.1802	0.33725	0	555
GpWRKY23-GpWRKY38	MA	0.835196	1.58203	0.527927	2.51607e-42	969
GpWRKY23-GpWRKY39	MA	0.876219	1.43173	0.612002	2.45299e-25	1041
GpWRKY23-GpWRKY4	MA	0.719968	2.04208	0.352566	0	564
GpWRKY23-GpWRKY40	MA	0.752575	2.00905	0.374592	0	780
GpWRKY23-GpWRKY41	MA	0.766202	2.0289	0.377644	0	471
GpWRKY23-GpWRKY42	MA	0.793805	1.94127	0.40891	0	969
GpWRKY23-GpWRKY43	MA	0.805784	1.72348	0.467534	1.97137e-71	834
GpWRKY23-GpWRKY44	MA	0.871414	1.50147	0.580375	3.83801e-28	984
GpWRKY23-GpWRKY45	MA	0.856295	1.44226	0.593718	4.17865e-29	1014
GpWRKY23-GpWRKY46	MA	0.652977	2.33748	0.279351	0	489
GpWRKY23-GpWRKY47	MA	0.853749	1.60248	0.532767	2.82191e-35	936
GpWRKY23-GpWRKY48	MA	0.864761	1.51256	0.571721	2.86396e-30	951
GpWRKY23-GpWRKY49	MA	0.59164	2.60833	0.226828	0	825
GpWRKY23-GpWRKY5	MA	0.857038	1.58021	0.542358	4.4325e-39	972
GpWRKY23-GpWRKY50	MA	0.832501	1.59772	0.521055	2.41353e-53	1083
GpWRKY23-GpWRKY51	MA	0.897341	1.40977	0.636516	4.69408e-14	819
GpWRKY23-GpWRKY52	MA	0.831389	1.55517	0.534596	2.9729e-39	975
GpWRKY23-GpWRKY53	MA	0.702302	2.12764	0.330084	0	1239
GpWRKY23-GpWRKY54	MA	0.71364	2.27143	0.314181	0	459
GpWRKY23-GpWRKY55	MA	0.839358	1.5557	0.539537	1.61955e-41	843
GpWRKY23-GpWRKY56	MA	0.833163	1.81938	0.457937	1.89788e-45	708
GpWRKY23-GpWRKY57	MA	0.800773	1.75636	0.455927	1.78833e-59	804
GpWRKY23-GpWRKY58	MA	0.844598	1.57475	0.53634	7.39087e-35	888
GpWRKY23-GpWRKY59	MA	0.88244	1.4388	0.613315	2.19353e-37	1338
GpWRKY23-GpWRKY6	MA	0.822245	1.66373	0.494218	1.60933e-47	639
GpWRKY23-GpWRKY60	MA	0.671004	2.31522	0.289823	0	1065
GpWRKY23-GpWRKY61	MA	0.817939	1.68159	0.486407	5.84011e-72	957
GpWRKY23-GpWRKY62	MA	0.850907	1.57794	0.539251	5.00016e-39	954
GpWRKY23-GpWRKY63	MA	0.84025	1.604	0.523848	3.5149e-45	909
GpWRKY23-GpWRKY64	MA	0.799699	1.75575	0.455475	6.47565e-60	804
GpWRKY23-GpWRKY7	MA	0.710783	2.39911	0.296269	0	492
GpWRKY23-GpWRKY8	MA	0.838864	1.67257	0.501542	1.93392e-49	861
GpWRKY23-GpWRKY9	MA	0.843711	1.57627	0.535259	2.58913e-30	744
GpWRKY24-GpWRKY25	MA	0.804477	1.76811	0.454993	1.80628e-62	798
GpWRKY24-GpWRKY26	MA	0.873986	1.56138	0.559754	3.94088e-17	558
GpWRKY24-GpWRKY27	MA	0.861731	1.55795	0.553117	7.92922e-24	711
GpWRKY24-GpWRKY28	MA	0.822127	1.70293	0.482773	1.72801e-61	810
GpWRKY24-GpWRKY29	MA	0.858988	1.62424	0.528855	1.06743e-30	807
GpWRKY24-GpWRKY3	MA	0.811359	1.80715	0.448972	1.67518e-45	702
GpWRKY24-GpWRKY30	MA	0.777417	1.83129	0.424519	8.39137e-67	804
GpWRKY24-GpWRKY31	MA	0.828924	1.65835	0.49985	7.58275e-47	816
GpWRKY24-GpWRKY32	MA	0.937668	1.22462	0.765682	9.28253e-07	816
GpWRKY24-GpWRKY33	MA	0.821268	1.68695	0.486836	5.53221e-51	810
GpWRKY24-GpWRKY34	MA	0.914949	1.35656	0.674464	6.53538e-15	798
GpWRKY24-GpWRKY35	MA	0.790811	1.82985	0.432173	7.60295e-75	816
GpWRKY24-GpWRKY36	MA	0.881792	1.46931	0.600138	1.4058e-23	675
GpWRKY24-GpWRKY37	MA	0.839913	1.63215	0.514606	1.08974e-22	582
GpWRKY24-GpWRKY38	MA	0.854005	1.52783	0.558966	2.69221e-31	783
GpWRKY24-GpWRKY39	MA	0.879815	1.46983	0.598582	1.89226e-24	810
GpWRKY24-GpWRKY4	MA	0.865539	1.53801	0.562766	7.75639e-16	567
GpWRKY24-GpWRKY40	MA	0.811049	1.73401	0.467731	1.63405e-59	753
GpWRKY24-GpWRKY41	MA	0.773475	1.89332	0.408527	0	471
GpWRKY24-GpWRKY42	MA	0.905904	1.36632	0.663026	9.2289e-18	816
GpWRKY24-GpWRKY43	MA	0.859048	1.51481	0.567098	1.90077e-29	771
GpWRKY24-GpWRKY44	MA	0.792174	1.79883	0.440383	9.72215e-78	807
GpWRKY24-GpWRKY45	MA	0.900969	1.35766	0.663618	1.52979e-13	810
GpWRKY24-GpWRKY46	MA	0.772377	1.93682	0.398786	0	510
GpWRKY24-GpWRKY47	MA	0.725513	2.16542	0.335045	0	798
GpWRKY24-GpWRKY48	MA	0.748447	2.03142	0.368435	0	801
GpWRKY24-GpWRKY49	MA	0.890641	1.45767	0.611003	1.38244e-19	801
GpWRKY24-GpWRKY5	MA	0.754564	1.93421	0.390115	0	813
GpWRKY24-GpWRKY50	MA	0.91163	1.35764	0.671484	6.24053e-13	816
GpWRKY24-GpWRKY51	MA	0.896837	1.42609	0.628877	1.63559e-13	723
GpWRKY24-GpWRKY52	MA	0.895106	1.39474	0.641773	6.58772e-22	816
GpWRKY24-GpWRKY53	MA	0.905889	1.43911	0.629481	3.94693e-17	816
GpWRKY24-GpWRKY54	MA	0.765574	2.02649	0.377782	0	480
GpWRKY24-GpWRKY55	MA	0.92196	1.25752	0.733154	7.97072e-10	789
GpWRKY24-GpWRKY56	MA	0.896746	1.45252	0.617373	8.75128e-24	711
GpWRKY24-GpWRKY57	MA	0.833213	1.68752	0.493749	4.72093e-52	762
GpWRKY24-GpWRKY58	MA	0.82841	1.63184	0.507655	2.75145e-41	774
GpWRKY24-GpWRKY59	MA	0.836765	1.59004	0.526253	5.0427e-34	810
GpWRKY24-GpWRKY6	MA	0.405519	3.52896	0.114912	0	618
GpWRKY24-GpWRKY60	MA	0.846784	1.62788	0.520176	3.81213e-40	795
GpWRKY24-GpWRKY61	MA	0.844703	1.59799	0.528603	7.44209e-36	771
GpWRKY24-GpWRKY62	MA	0.859114	1.55053	0.554077	1.15595e-24	807
GpWRKY24-GpWRKY63	MA	0.849009	1.57564	0.538833	9.01828e-30	768
GpWRKY24-GpWRKY64	MA	0.836008	1.67434	0.499305	2.4773e-49	762
GpWRKY24-GpWRKY7	MA	0.783463	1.9462	0.402561	0	513
GpWRKY24-GpWRKY8	MA	0.86176	1.51523	0.568731	4.5864e-23	786
GpWRKY24-GpWRKY9	MA	0.938589	1.2179	0.770659	6.96461e-07	747
GpWRKY25-GpWRKY26	MA	0.677454	2.36083	0.286955	0	558
GpWRKY25-GpWRKY27	MA	0.778637	1.89939	0.409941	0	717
GpWRKY25-GpWRKY28	MA	0.871803	1.66118	0.524808	4.00726e-49	1242
GpWRKY25-GpWRKY29	MA	0.744943	2.13946	0.348191	0	1467
GpWRKY25-GpWRKY3	MA	0.754953	2.03084	0.371744	0	888
GpWRKY25-GpWRKY30	MA	0.566965	2.71834	0.20857	0	1467
GpWRKY25-GpWRKY31	MA	0.791425	1.85123	0.427514	6.80123e-120	1416
GpWRKY25-GpWRKY32	MA	0.887036	1.4171	0.625949	3.43247e-20	969
GpWRKY25-GpWRKY33	MA	0.941124	1.22852	0.766061	6.45514e-10	1473
GpWRKY25-GpWRKY34	MA	0.862539	1.60262	0.538207	1.32107e-49	1047
GpWRKY25-GpWRKY35	MA	0.809363	1.76625	0.458238	1.4974e-83	939
GpWRKY25-GpWRKY36	MA	0.758709	2.07961	0.364832	0	678
GpWRKY25-GpWRKY37	MA	0.667784	2.4578	0.2717	0	585
GpWRKY25-GpWRKY38	MA	0.810906	1.62764	0.498211	5.51102e-52	990
GpWRKY25-GpWRKY39	MA	0.892452	1.399	0.63792	1.19895e-16	1011
GpWRKY25-GpWRKY4	MA	0.681756	2.38613	0.285716	0	585
GpWRKY25-GpWRKY40	MA	0.815239	1.80662	0.45125	2.03307e-57	780
GpWRKY25-GpWRKY41	MA	0.682808	2.31882	0.294463	0	471
GpWRKY25-GpWRKY42	MA	0.851638	1.63269	0.521615	2.20942e-42	969
GpWRKY25-GpWRKY43	MA	0.744062	1.98001	0.375786	0	840
GpWRKY25-GpWRKY44	MA	0.751068	2.0146	0.372813	0	963
GpWRKY25-GpWRKY45	MA	0.855157	1.49179	0.573242	8.27737e-30	1014
GpWRKY25-GpWRKY46	MA	0.645676	2.46654	0.261774	0	510
GpWRKY25-GpWRKY47	MA	0.83689	1.76176	0.47503	8.3329e-60	933
GpWRKY25-GpWRKY48	MA	0.870146	1.59083	0.546977	3.81369e-27	954
GpWRKY25-GpWRKY49	MA	0.628848	2.85646	0.22015	0	936
GpWRKY25-GpWRKY5	MA	0.808283	1.77275	0.455949	4.05538e-79	987
GpWRKY25-GpWRKY50	MA	0.862827	1.52167	0.567028	6.8888e-33	1089
GpWRKY25-GpWRKY51	MA	0.817271	1.80908	0.451761	6.71006e-60	825
GpWRKY25-GpWRKY52	MA	0.847038	1.58355	0.534897	2.01971e-49	981
GpWRKY25-GpWRKY53	MA	0.692104	2.29057	0.302154	0	1341
GpWRKY25-GpWRKY54	MA	0.54493	2.93385	0.185739	0	480
GpWRKY25-GpWRKY55	MA	0.825373	1.55156	0.531964	2.59587e-33	843
GpWRKY25-GpWRKY56	MA	0.859303	1.59232	0.539656	1.5325e-20	708
GpWRKY25-GpWRKY57	MA	0.824969	1.72684	0.477734	3.05115e-36	804
GpWRKY25-GpWRKY58	MA	0.881987	1.45786	0.604987	4.75879e-19	909
GpWRKY25-GpWRKY59	MA	0.870696	1.47666	0.58964	2.6265e-38	1368
GpWRKY25-GpWRKY6	MA	0.828001	1.69127	0.489572	9.82645e-28	630
GpWRKY25-GpWRKY60	MA	0.759241	2.0768	0.365582	0	1260
GpWRKY25-GpWRKY61	MA	0.749652	1.99164	0.376399	0	1002
GpWRKY25-GpWRKY62	MA	0.7487	1.94665	0.38461	0	927
GpWRKY25-GpWRKY63	MA	0.812488	1.76142	0.46127	5.23726e-59	912
GpWRKY25-GpWRKY64	MA	0.819573	1.74842	0.468751	8.78918e-40	804
GpWRKY25-GpWRKY7	MA	0.581592	2.93381	0.198238	0	513
GpWRKY25-GpWRKY8	MA	0.784682	1.88259	0.41681	0	861
GpWRKY25-GpWRKY9	MA	0.760266	1.88622	0.403064	0	741
GpWRKY26-GpWRKY27	MA	0.79006	1.98207	0.398604	0	558
GpWRKY26-GpWRKY28	MA	0.708853	2.15946	0.328255	0	558
GpWRKY26-GpWRKY29	MA	0.632563	2.64594	0.239069	0	558
GpWRKY26-GpWRKY3	MA	0.661574	2.61548	0.252946	0	558
GpWRKY26-GpWRKY30	MA	0.639062	2.77374	0.230397	0	558
GpWRKY26-GpWRKY31	MA	0.706448	2.11238	0.334432	0	558
GpWRKY26-GpWRKY32	MA	0.763863	1.82907	0.417624	0	558
GpWRKY26-GpWRKY33	MA	0.811625	1.76358	0.460214	5.14473e-29	558
GpWRKY26-GpWRKY34	MA	0.761168	2.02646	0.375615	0	522
GpWRKY26-GpWRKY35	MA	0.71077	2.14432	0.331466	0	558
GpWRKY26-GpWRKY36	MA	0.632084	2.84575	0.222115	0	540
GpWRKY26-GpWRKY37	MA	0.570874	3.0185	0.189125	0	558
GpWRKY26-GpWRKY38	MA	0.621422	2.42379	0.256384	0	558
GpWRKY26-GpWRKY39	MA	0.759259	2.04814	0.370706	0	558
GpWRKY26-GpWRKY4	MA	0.841937	1.67673	0.502129	3.48383e-19	558
GpWRKY26-GpWRKY40	MA	0.770585	1.99886	0.385511	0	531
GpWRKY26-GpWRKY41	MA	0.705448	2.47419	0.285123	0	465
GpWRKY26-GpWRKY42	MA	0.70244	2.27568	0.308673	0	522
GpWRKY26-GpWRKY43	MA	0.641065	2.57791	0.248676	0	558
GpWRKY26-GpWRKY44	MA	0.742946	2.10565	0.352835	0	558
GpWRKY26-GpWRKY45	MA	0.860031	1.51068	0.569301	1.06404e-17	558
GpWRKY26-GpWRKY46	MA	0.414533	3.51872	0.117808	0	510
GpWRKY26-GpWRKY47	MA	0.764803	2.02633	0.377432	0	540
GpWRKY26-GpWRKY48	MA	0.819768	1.82727	0.448631	7.17831e-29	552
GpWRKY26-GpWRKY49	MA	0.735457	2.18383	0.336774	0	558
GpWRKY26-GpWRKY5	MA	0.843727	1.63238	0.516869	1.52739e-19	549
GpWRKY26-GpWRKY50	MA	0.744537	1.93237	0.385296	0	540
GpWRKY26-GpWRKY51	MA	0.794738	1.89613	0.419137	0	558
GpWRKY26-GpWRKY52	MA	0.80268	1.73577	0.462435	9.14257e-31	555
GpWRKY26-GpWRKY53	MA	0.692346	2.54922	0.271591	0	558
GpWRKY26-GpWRKY54	MA	0.54375	3.15513	0.172338	0	480
GpWRKY26-GpWRKY55	MA	0.89549	1.34545	0.665567	9.19427e-14	558
GpWRKY26-GpWRKY56	MA	0.914463	1.40294	0.651817	3.12235e-10	558
GpWRKY26-GpWRKY57	MA	0.658799	2.45056	0.268836	0	558
GpWRKY26-GpWRKY58	MA	0.791263	1.8985	0.416784	0	558
GpWRKY26-GpWRKY59	MA	0.746638	1.97343	0.378345	0	558
GpWRKY26-GpWRKY6	MA	0.776454	1.9492	0.398345	0	543
GpWRKY26-GpWRKY60	MA	0.565142	3.0345	0.186239	0	558
GpWRKY26-GpWRKY61	MA	0.598902	2.69055	0.222595	0	558
GpWRKY26-GpWRKY62	MA	0.63911	2.7308	0.234037	0	558
GpWRKY26-GpWRKY63	MA	0.721214	2.0885	0.345326	0	558
GpWRKY26-GpWRKY64	MA	0.654403	2.46265	0.265731	0	558
GpWRKY26-GpWRKY7	MA	0.616454	2.42115	0.254613	0	513
GpWRKY26-GpWRKY8	MA	0.825477	1.69911	0.48583	5.78812e-22	558
GpWRKY26-GpWRKY9	MA	0.954371	1.17915	0.809371	0.0028519	558
GpWRKY27-GpWRKY28	MA	0.801564	1.83208	0.437517	2.91319e-54	720
GpWRKY27-GpWRKY29	MA	0.746063	2.0406	0.365609	0	717
GpWRKY27-GpWRKY3	MA	0.806268	1.8463	0.436695	3.58084e-56	699
GpWRKY27-GpWRKY30	MA	0.764638	1.85418	0.412386	0	717
GpWRKY27-GpWRKY31	MA	0.755074	1.89878	0.397662	0	717
GpWRKY27-GpWRKY32	MA	0.734152	1.95511	0.375504	0	597
GpWRKY27-GpWRKY33	MA	0.845144	1.65475	0.510739	1.1729e-26	720
GpWRKY27-GpWRKY34	MA	0.943742	1.22872	0.768069	1.94793e-05	714
GpWRKY27-GpWRKY35	MA	0.801582	1.78816	0.448272	2.45295e-60	720
GpWRKY27-GpWRKY36	MA	0.794827	1.9142	0.415227	0	561
GpWRKY27-GpWRKY37	MA	0.799235	1.90748	0.419001	0	576
GpWRKY27-GpWRKY38	MA	0.767127	1.83882	0.417184	0	717
GpWRKY27-GpWRKY39	MA	0.422453	3.06575	0.137797	0	720
GpWRKY27-GpWRKY4	MA	0.881778	1.48875	0.592294	4.93375e-16	579
GpWRKY27-GpWRKY40	MA	0.850482	1.63745	0.519395	1.02901e-38	666
GpWRKY27-GpWRKY41	MA	0.799348	1.82697	0.437527	2.42899e-42	471
GpWRKY27-GpWRKY42	MA	0.852785	1.63463	0.521701	6.68887e-52	714
GpWRKY27-GpWRKY43	MA	0.796216	1.77056	0.449698	3.38599e-51	717
GpWRKY27-GpWRKY44	MA	0.794905	1.81099	0.438934	3.91165e-54	717
GpWRKY27-GpWRKY45	MA	0.462229	2.96327	0.155986	0	717
GpWRKY27-GpWRKY46	MA	0.809704	1.83121	0.442167	0	510
GpWRKY27-GpWRKY47	MA	0.783829	1.93385	0.405321	0	699
GpWRKY27-GpWRKY48	MA	0.826626	1.72664	0.478749	1.54787e-37	702
GpWRKY27-GpWRKY49	MA	0.775453	2.00115	0.387503	0	666
GpWRKY27-GpWRKY5	MA	0.801716	1.79117	0.447593	1.09425e-50	717
GpWRKY27-GpWRKY50	MA	0.947614	1.20132	0.788813	0.000443588	720
GpWRKY27-GpWRKY51	MA	0.796063	1.92759	0.412984	0	708
GpWRKY27-GpWRKY52	MA	0.91117	1.30808	0.696569	2.04453e-11	720
GpWRKY27-GpWRKY53	MA	0.73957	2.1223	0.348476	0	714
GpWRKY27-GpWRKY54	MA	0.805072	1.92118	0.419051	0	477
GpWRKY27-GpWRKY55	MA	0.688717	1.92	0.358707	0	579
GpWRKY27-GpWRKY56	MA	0.571451	2.72433	0.209758	0	528
GpWRKY27-GpWRKY57	MA	0.847112	1.59568	0.530878	2.74782e-23	717
GpWRKY27-GpWRKY58	MA	0.837146	1.63621	0.511636	1.89799e-32	720
GpWRKY27-GpWRKY59	MA	0.749098	1.92295	0.389556	0	720
GpWRKY27-GpWRKY6	MA	0.816241	1.7451	0.467733	1.10339e-55	630
GpWRKY27-GpWRKY60	MA	0.716001	2.2292	0.321192	0	717
GpWRKY27-GpWRKY61	MA	0.812824	1.68534	0.482292	4.09751e-40	717
GpWRKY27-GpWRKY62	MA	0.780328	1.85478	0.420711	0	717
GpWRKY27-GpWRKY63	MA	0.817031	1.6855	0.48474	9.84549e-44	708
GpWRKY27-GpWRKY64	MA	0.844501	1.605	0.526169	3.75136e-24	717
GpWRKY27-GpWRKY7	MA	0.8086	1.97586	0.409239	0	513
GpWRKY27-GpWRKY8	MA	0.842285	1.6125	0.522348	2.49111e-38	717
GpWRKY27-GpWRKY9	MA	0.614167	2.46412	0.249244	0	561
GpWRKY28-GpWRKY29	MA	0.846872	1.69588	0.499371	4.54204e-78	1311
GpWRKY28-GpWRKY3	MA	0.834653	1.72331	0.48433	2.46487e-47	888
GpWRKY28-GpWRKY30	MA	0.831928	1.66313	0.500219	4.72515e-73	1311
GpWRKY28-GpWRKY31	MA	0.941294	1.23861	0.759959	1.32473e-09	1302
GpWRKY28-GpWRKY32	MA	0.890354	1.43247	0.621553	4.02781e-23	972
GpWRKY28-GpWRKY33	MA	0.761984	2.08539	0.365392	0	1275
GpWRKY28-GpWRKY34	MA	0.875958	1.51461	0.578339	6.06217e-29	975
GpWRKY28-GpWRKY35	MA	0.826699	1.58697	0.520929	1.15729e-46	945
GpWRKY28-GpWRKY36	MA	0.755122	2.19173	0.344532	0	678
GpWRKY28-GpWRKY37	MA	0.801486	1.81822	0.440807	1.09568e-44	585
GpWRKY28-GpWRKY38	MA	0.833893	1.62657	0.512669	1.0799e-43	993
GpWRKY28-GpWRKY39	MA	0.883926	1.42939	0.618396	3.27611e-24	1047
GpWRKY28-GpWRKY4	MA	0.750208	2.12937	0.352314	0	585
GpWRKY28-GpWRKY40	MA	0.711545	2.06366	0.344797	0	783
GpWRKY28-GpWRKY41	MA	0.809241	1.75503	0.461098	6.52002e-23	471
GpWRKY28-GpWRKY42	MA	0.919424	1.41468	0.649916	5.45354e-16	951
GpWRKY28-GpWRKY43	MA	0.854771	1.62634	0.525579	1.1503e-29	840
GpWRKY28-GpWRKY44	MA	0.877775	1.44531	0.607325	1.04854e-19	972
GpWRKY28-GpWRKY45	MA	0.890211	1.38689	0.641877	6.00296e-19	1005
GpWRKY28-GpWRKY46	MA	0.709431	2.29988	0.308465	0	510
GpWRKY28-GpWRKY47	MA	0.852098	1.63781	0.520268	7.7141e-52	879
GpWRKY28-GpWRKY48	MA	0.818902	1.77519	0.461303	3.84871e-69	876
GpWRKY28-GpWRKY49	MA	0.820698	1.91065	0.429538	0	933
GpWRKY28-GpWRKY5	MA	0.941217	1.24839	0.753945	3.36818e-08	987
GpWRKY28-GpWRKY50	MA	0.987928	1.04651	0.94402	0.27037	1092
GpWRKY28-GpWRKY51	MA	0.773273	1.86416	0.41481	8.11024e-73	831
GpWRKY28-GpWRKY52	MA	0.951343	1.19056	0.799074	3.5716e-05	987
GpWRKY28-GpWRKY53	MA	0.878323	1.50215	0.584711	5.59688e-38	1218
GpWRKY28-GpWRKY54	MA	0.765198	1.96689	0.38904	0	480
GpWRKY28-GpWRKY55	MA	0.827007	1.53133	0.540058	2.16034e-27	741
GpWRKY28-GpWRKY56	MA	0.912405	1.37419	0.66396	1.33455e-09	684
GpWRKY28-GpWRKY57	MA	0.814264	1.70456	0.477699	9.00377e-53	807
GpWRKY28-GpWRKY58	MA	0.743745	2.08358	0.356956	0	912
GpWRKY28-GpWRKY59	MA	0.555357	2.74749	0.202133	0	1287
GpWRKY28-GpWRKY6	MA	0.831523	1.66087	0.500655	2.64125e-40	633
GpWRKY28-GpWRKY60	MA	0.872604	1.61942	0.538836	8.07153e-49	1236
GpWRKY28-GpWRKY61	MA	0.857536	1.54961	0.553388	2.58943e-33	1005
GpWRKY28-GpWRKY62	MA	0.844529	1.5823	0.533736	2.50147e-36	957
GpWRKY28-GpWRKY63	MA	0.793585	1.86165	0.426281	0	912
GpWRKY28-GpWRKY64	MA	0.806286	1.73987	0.463418	7.49139e-62	807
GpWRKY28-GpWRKY7	MA	0.789769	1.85775	0.425121	2.48459e-42	513
GpWRKY28-GpWRKY8	MA	0.897017	1.42145	0.631059	1.22582e-17	864
GpWRKY28-GpWRKY9	MA	0.828898	1.51433	0.547368	1.27669e-26	723
GpWRKY29-GpWRKY3	MA	0.776223	2.14798	0.361373	0	888
GpWRKY29-GpWRKY30	MA	0.67119	2.31166	0.29035	0	1737
GpWRKY29-GpWRKY31	MA	0.792541	1.82295	0.434757	0	1500
GpWRKY29-GpWRKY32	MA	0.819126	1.61624	0.50681	4.25234e-47	963
GpWRKY29-GpWRKY33	MA	0.917934	1.34721	0.68136	1.43512e-24	1641
GpWRKY29-GpWRKY34	MA	0.81653	1.82526	0.447349	0	1047
GpWRKY29-GpWRKY35	MA	0.842438	1.65653	0.508557	8.77333e-48	939
GpWRKY29-GpWRKY36	MA	0.675815	2.21935	0.30451	0	678
GpWRKY29-GpWRKY37	MA	0.742855	2.10446	0.352991	0	585
GpWRKY29-GpWRKY38	MA	0.732923	1.97155	0.37175	0	993
GpWRKY29-GpWRKY39	MA	0.788352	1.75985	0.447966	2.8467e-88	1047
GpWRKY29-GpWRKY4	MA	0.738624	2.00445	0.368491	0	585
GpWRKY29-GpWRKY40	MA	0.873995	1.55626	0.561599	1.70484e-20	783
GpWRKY29-GpWRKY41	MA	0.721328	2.32909	0.309704	0	471
GpWRKY29-GpWRKY42	MA	0.839006	1.70949	0.490794	2.24854e-66	969
GpWRKY29-GpWRKY43	MA	0.716424	2.30321	0.311054	0	840
GpWRKY29-GpWRKY44	MA	0.830197	1.68155	0.493708	4.84967e-47	984
GpWRKY29-GpWRKY45	MA	0.868956	1.46852	0.591722	1.2791e-24	1020
GpWRKY29-GpWRKY46	MA	0.727784	2.05139	0.354776	0	510
GpWRKY29-GpWRKY47	MA	0.824271	1.85576	0.444168	0	936
GpWRKY29-GpWRKY48	MA	0.821075	1.86442	0.440391	0	966
GpWRKY29-GpWRKY49	MA	0.474157	3.37565	0.140464	0	936
GpWRKY29-GpWRKY5	MA	0.886359	1.48677	0.596166	7.51956e-23	978
GpWRKY29-GpWRKY50	MA	0.848271	1.58394	0.535546	3.18796e-40	1080
GpWRKY29-GpWRKY51	MA	0.781579	1.90071	0.411204	0	828
GpWRKY29-GpWRKY52	MA	0.836696	1.58959	0.526359	7.28776e-52	993
GpWRKY29-GpWRKY53	MA	0.707541	2.20673	0.320628	0	1470
GpWRKY29-GpWRKY54	MA	0.522008	2.93121	0.178086	0	480
GpWRKY29-GpWRKY55	MA	0.801498	1.66094	0.482556	2.28712e-51	843
GpWRKY29-GpWRKY56	MA	0.763584	2.03739	0.374785	0	708
GpWRKY29-GpWRKY57	MA	0.780856	2.03495	0.383723	0	807
GpWRKY29-GpWRKY58	MA	0.797635	1.85381	0.430268	1.87757e-74	909
GpWRKY29-GpWRKY59	MA	0.917973	1.32005	0.69541	3.35261e-29	1686
GpWRKY29-GpWRKY6	MA	0.828372	1.73162	0.47838	1.90692e-35	630
GpWRKY29-GpWRKY60	MA	0.622217	2.49767	0.249119	0	1311
GpWRKY29-GpWRKY61	MA	0.796678	1.86813	0.426458	0	1005
GpWRKY29-GpWRKY62	MA	0.826448	1.69924	0.486364	3.71824e-49	957
GpWRKY29-GpWRKY63	MA	0.812126	1.81641	0.447106	3.11223e-78	912
GpWRKY29-GpWRKY64	MA	0.735923	2.18841	0.336281	0	807
GpWRKY29-GpWRKY7	MA	0.572881	2.89817	0.19767	0	513
GpWRKY29-GpWRKY8	MA	0.912996	1.38842	0.657579	3.44335e-11	864
GpWRKY29-GpWRKY9	MA	0.815305	1.7098	0.476841	1.308e-51	744
GpWRKY3-GpWRKY30	MA	0.737663	2.12192	0.34764	0	888
GpWRKY3-GpWRKY31	MA	0.83472	1.6775	0.497599	6.73857e-51	888
GpWRKY3-GpWRKY32	MA	0.892756	1.39145	0.6416	8.62655e-23	885
GpWRKY3-GpWRKY33	MA	0.797045	1.92273	0.414539	0	888
GpWRKY3-GpWRKY34	MA	0.920212	1.36171	0.675774	1.01318e-12	888
GpWRKY3-GpWRKY35	MA	0.93735	1.25313	0.748009	2.07841e-09	873
GpWRKY3-GpWRKY36	MA	0.510637	2.89547	0.176358	0	675
GpWRKY3-GpWRKY37	MA	0.680428	2.48452	0.273867	0	585
GpWRKY3-GpWRKY38	MA	0.729909	1.93324	0.377557	0	867
GpWRKY3-GpWRKY39	MA	0.911643	1.35932	0.670662	5.3403e-13	882
GpWRKY3-GpWRKY4	MA	0.697712	2.30593	0.302573	0	582
GpWRKY3-GpWRKY40	MA	0.920295	1.36154	0.675924	1.71189e-11	780
GpWRKY3-GpWRKY41	MA	0.571215	3.01028	0.189755	0	471
GpWRKY3-GpWRKY42	MA	0.921208	1.32133	0.697182	5.11092e-12	882
GpWRKY3-GpWRKY43	MA	0.692789	2.33898	0.296193	0	768
GpWRKY3-GpWRKY44	MA	0.767968	2.00166	0.383665	0	849
GpWRKY3-GpWRKY45	MA	0.849626	1.59401	0.533013	1.48286e-46	840
GpWRKY3-GpWRKY46	MA	0.515112	2.93298	0.175627	0	507
GpWRKY3-GpWRKY47	MA	0.908407	1.42521	0.637383	1.84923e-25	876
GpWRKY3-GpWRKY48	MA	0.918167	1.37369	0.668393	2.37136e-15	879
GpWRKY3-GpWRKY49	MA	0.8588	1.75203	0.490176	1.52183e-45	855
GpWRKY3-GpWRKY5	MA	0.934843	1.27269	0.734541	1.28978e-10	885
GpWRKY3-GpWRKY50	MA	0.933166	1.25979	0.740731	5.45704e-09	888
GpWRKY3-GpWRKY51	MA	0.873686	1.56068	0.559811	2.59578e-29	804
GpWRKY3-GpWRKY52	MA	0.823157	1.62171	0.507586	9.99604e-39	765
GpWRKY3-GpWRKY53	MA	0.791904	1.84026	0.430323	1.54169e-69	873
GpWRKY3-GpWRKY54	MA	0.572371	2.91065	0.196647	0	480
GpWRKY3-GpWRKY55	MA	0.978258	1.07544	0.909637	0.0723568	834
GpWRKY3-GpWRKY56	MA	0.89552	1.47273	0.608066	3.08983e-20	714
GpWRKY3-GpWRKY57	MA	0.748052	2.09071	0.357798	0	738
GpWRKY3-GpWRKY58	MA	0.855605	1.60537	0.532965	3.21439e-37	840
GpWRKY3-GpWRKY59	MA	0.781315	1.83138	0.426626	0	888
GpWRKY3-GpWRKY6	MA	0.825717	1.75967	0.469246	2.7626e-41	630
GpWRKY3-GpWRKY60	MA	0.783503	1.96631	0.398465	0	876
GpWRKY3-GpWRKY61	MA	0.705821	2.12529	0.332106	0	873
GpWRKY3-GpWRKY62	MA	0.76785	2.00053	0.383822	0	819
GpWRKY3-GpWRKY63	MA	0.818336	1.79774	0.455201	1.84155e-54	846
GpWRKY3-GpWRKY64	MA	0.749562	2.08458	0.359574	0	738
GpWRKY3-GpWRKY7	MA	0.621897	2.85295	0.217984	0	513
GpWRKY3-GpWRKY8	MA	0.963982	1.14352	0.842995	0.00105319	852
GpWRKY3-GpWRKY9	MA	0.969729	1.11043	0.873293	0.0236323	750
GpWRKY30-GpWRKY31	MA	0.832759	1.61349	0.516124	1.77258e-57	1518
GpWRKY30-GpWRKY32	MA	0.782967	1.72704	0.453356	2.10977e-77	969
GpWRKY30-GpWRKY33	MA	0.912202	1.35018	0.675613	1.7163e-24	1737
GpWRKY30-GpWRKY34	MA	0.853914	1.57719	0.541417	2.06013e-36	1047
GpWRKY30-GpWRKY35	MA	0.803145	1.79043	0.448576	1.03977e-71	939
GpWRKY30-GpWRKY36	MA	0.629482	2.4484	0.257099	0	678
GpWRKY30-GpWRKY37	MA	0.623411	2.65073	0.235184	0	585
GpWRKY30-GpWRKY38	MA	0.818178	1.65471	0.494455	6.58139e-44	993
GpWRKY30-GpWRKY39	MA	0.824892	1.59704	0.516513	5.60348e-56	1044
GpWRKY30-GpWRKY4	MA	0.740604	1.90214	0.389353	3.27334e-40	585
GpWRKY30-GpWRKY40	MA	0.890389	1.38434	0.643184	5.57838e-13	783
GpWRKY30-GpWRKY41	MA	0.408225	3.30239	0.123615	0	471
GpWRKY30-GpWRKY42	MA	0.833831	1.58989	0.52446	1.08656e-39	969
GpWRKY30-GpWRKY43	MA	0.777487	1.82843	0.42522	4.06043e-75	840
GpWRKY30-GpWRKY44	MA	0.770121	1.82694	0.421537	2.1991e-100	987
GpWRKY30-GpWRKY45	MA	0.902951	1.3322	0.677791	1.13249e-12	1014
GpWRKY30-GpWRKY46	MA	0.642018	2.26347	0.283643	0	510
GpWRKY30-GpWRKY47	MA	0.826795	1.68719	0.490042	2.34439e-59	936
GpWRKY30-GpWRKY48	MA	0.819709	1.68817	0.485559	8.58556e-58	954
GpWRKY30-GpWRKY49	MA	0.43385	3.54585	0.122354	0	936
GpWRKY30-GpWRKY5	MA	0.797338	1.68913	0.472041	2.56877e-59	975
GpWRKY30-GpWRKY50	MA	0.825576	1.6134	0.511699	1.4057e-56	1089
GpWRKY30-GpWRKY51	MA	0.824044	1.68711	0.488435	5.06352e-37	828
GpWRKY30-GpWRKY52	MA	0.846947	1.52481	0.555444	5.7686e-33	993
GpWRKY30-GpWRKY53	MA	0.572527	2.58755	0.221262	0	1494
GpWRKY30-GpWRKY54	MA	0.535263	3.0361	0.176299	0	480
GpWRKY30-GpWRKY55	MA	0.867322	1.43108	0.606063	3.35057e-20	843
GpWRKY30-GpWRKY56	MA	0.814897	1.80509	0.451443	4.28668e-36	708
GpWRKY30-GpWRKY57	MA	0.754078	1.90308	0.39624	0	807
GpWRKY30-GpWRKY58	MA	0.842124	1.55773	0.54061	5.30304e-36	909
GpWRKY30-GpWRKY59	MA	0.939054	1.22314	0.767739	5.40849e-12	1710
GpWRKY30-GpWRKY6	MA	0.754679	1.91648	0.393783	0	630
GpWRKY30-GpWRKY60	MA	0.632939	2.43976	0.259427	0	1311
GpWRKY30-GpWRKY61	MA	0.753278	1.97289	0.381814	0	1005
GpWRKY30-GpWRKY62	MA	0.78282	1.87988	0.41642	0	957
GpWRKY30-GpWRKY63	MA	0.809479	1.64246	0.492844	5.40403e-37	912
GpWRKY30-GpWRKY64	MA	0.75377	1.90183	0.396339	0	807
GpWRKY30-GpWRKY7	MA	0.605986	2.8165	0.215156	0	513
GpWRKY30-GpWRKY8	MA	0.78868	1.77719	0.443779	9.22732e-74	861
GpWRKY30-GpWRKY9	MA	0.806131	1.671	0.482424	2.62385e-38	744
GpWRKY31-GpWRKY32	MA	0.898247	1.33125	0.674742	1.45985e-13	969
GpWRKY31-GpWRKY33	MA	0.940831	1.2293	0.765339	3.6911e-11	1503
GpWRKY31-GpWRKY34	MA	0.857972	1.60143	0.535754	1.86566e-51	1047
GpWRKY31-GpWRKY35	MA	0.810704	1.78926	0.453096	4.28523e-90	939
GpWRKY31-GpWRKY36	MA	0.777284	1.88237	0.412928	0	678
GpWRKY31-GpWRKY37	MA	0.765933	2.05796	0.372181	0	585
GpWRKY31-GpWRKY38	MA	0.822417	1.60098	0.513695	2.80108e-53	951
GpWRKY31-GpWRKY39	MA	0.899565	1.36027	0.661313	5.4046e-18	1032
GpWRKY31-GpWRKY4	MA	0.846454	1.56067	0.542366	2.55445e-17	585
GpWRKY31-GpWRKY40	MA	0.885673	1.43762	0.616069	4.13483e-16	780
GpWRKY31-GpWRKY41	MA	0.737976	2.02341	0.364718	0	471
GpWRKY31-GpWRKY42	MA	0.855292	1.54347	0.554135	2.78661e-33	969
GpWRKY31-GpWRKY43	MA	0.797947	1.85049	0.431208	0	828
GpWRKY31-GpWRKY44	MA	0.811449	1.70863	0.474912	3.46906e-68	984
GpWRKY31-GpWRKY45	MA	0.910371	1.31206	0.693848	1.32047e-13	1017
GpWRKY31-GpWRKY46	MA	0.728687	1.93796	0.376006	0	510
GpWRKY31-GpWRKY47	MA	0.845737	1.64864	0.512991	1.84429e-58	948
GpWRKY31-GpWRKY48	MA	0.8754	1.52013	0.575871	9.51646e-31	954
GpWRKY31-GpWRKY49	MA	0.707044	2.35335	0.300442	0	936
GpWRKY31-GpWRKY5	MA	0.874899	1.47892	0.591578	3.0937e-27	984
GpWRKY31-GpWRKY50	MA	0.863334	1.45695	0.592564	4.06608e-26	1083
GpWRKY31-GpWRKY51	MA	0.880044	1.48063	0.594371	3.6546e-20	828
GpWRKY31-GpWRKY52	MA	0.886067	1.39487	0.635231	1.42023e-23	993
GpWRKY31-GpWRKY53	MA	0.781892	1.87123	0.41785	2.69123e-114	1410
GpWRKY31-GpWRKY54	MA	0.743846	2.07213	0.358977	0	480
GpWRKY31-GpWRKY55	MA	0.918878	1.24912	0.735619	7.17356e-08	843
GpWRKY31-GpWRKY56	MA	0.795267	1.86835	0.425652	0	708
GpWRKY31-GpWRKY57	MA	0.883129	1.43058	0.617323	4.98021e-15	807
GpWRKY31-GpWRKY58	MA	0.907564	1.34657	0.673984	1.60664e-12	900
GpWRKY31-GpWRKY59	MA	0.950791	1.1972	0.794178	1.00794e-08	1515
GpWRKY31-GpWRKY6	MA	0.762578	1.92949	0.395223	0	639
GpWRKY31-GpWRKY60	MA	0.82443	1.64797	0.500271	2.53459e-50	1251
GpWRKY31-GpWRKY61	MA	0.845442	1.52973	0.552674	8.64469e-32	990
GpWRKY31-GpWRKY62	MA	0.903396	1.36476	0.661943	9.70961e-15	954
GpWRKY31-GpWRKY63	MA	0.838863	1.6136	0.51987	5.10706e-33	897
GpWRKY31-GpWRKY64	MA	0.871407	1.4761	0.590343	1.42578e-18	807
GpWRKY31-GpWRKY7	MA	0.659862	2.53395	0.260408	0	513
GpWRKY31-GpWRKY8	MA	0.861803	1.50888	0.571153	1.3118e-28	864
GpWRKY31-GpWRKY9	MA	0.794407	1.76569	0.449913	1.09588e-61	744
GpWRKY32-GpWRKY33	MA	0.88941	1.38577	0.641818	4.86084e-17	924
GpWRKY32-GpWRKY34	MA	0.566593	2.5297	0.223976	0	873
GpWRKY32-GpWRKY35	MA	0.985761	1.04638	0.942069	0.282085	930
GpWRKY32-GpWRKY36	MA	0.802508	1.65221	0.485719	3.42532e-35	678
GpWRKY32-GpWRKY37	MA	0.800573	1.72214	0.46487	6.11004e-39	585
GpWRKY32-GpWRKY38	MA	0.937607	1.2024	0.779779	1.19657e-08	951
GpWRKY32-GpWRKY39	MA	0.973328	1.08135	0.900106	0.034381	939
GpWRKY32-GpWRKY4	MA	0.770976	1.76372	0.43713	2.04908e-52	585
GpWRKY32-GpWRKY40	MA	0.946416	1.17952	0.802375	6.36225e-05	777
GpWRKY32-GpWRKY41	MA	0.706178	2.09018	0.337855	0	471
GpWRKY32-GpWRKY42	MA	0.696345	2.02593	0.343715	0	906
GpWRKY32-GpWRKY43	MA	0.985157	1.05164	0.936785	0.24088	837
GpWRKY32-GpWRKY44	MA	0.945084	1.1919	0.792919	4.6003e-07	957
GpWRKY32-GpWRKY45	MA	0.975027	1.07438	0.907528	0.0533229	957
GpWRKY32-GpWRKY46	MA	0.745154	1.83196	0.406752	9.69398e-46	510
GpWRKY32-GpWRKY47	MA	0.974592	1.09173	0.892701	0.0332354	939
GpWRKY32-GpWRKY48	MA	0.968534	1.11112	0.871675	0.00870525	927
GpWRKY32-GpWRKY49	MA	0.870384	1.49042	0.583985	3.18727e-27	864
GpWRKY32-GpWRKY5	MA	0.931669	1.24806	0.746491	1.14032e-10	945
GpWRKY32-GpWRKY50	MA	0.491161	2.49518	0.196844	0	933
GpWRKY32-GpWRKY51	MA	0.92762	1.2576	0.737612	1.75644e-09	828
GpWRKY32-GpWRKY52	MA	0.470129	2.63088	0.178696	0	954
GpWRKY32-GpWRKY53	MA	0.867693	1.47925	0.586576	2.47243e-28	969
GpWRKY32-GpWRKY54	MA	0.725788	2.12465	0.341603	0	480
GpWRKY32-GpWRKY55	MA	0.986175	1.04182	0.946586	0.303254	849
GpWRKY32-GpWRKY56	MA	0.942416	1.21249	0.777259	1.57028e-05	708
GpWRKY32-GpWRKY57	MA	0.933186	1.22737	0.760312	2.30131e-07	798
GpWRKY32-GpWRKY58	MA	0.989069	1.03587	0.954817	0.396802	909
GpWRKY32-GpWRKY59	MA	0.856518	1.43468	0.597011	6.12227e-27	972
GpWRKY32-GpWRKY6	MA	0.735744	1.96282	0.37484	0	579
GpWRKY32-GpWRKY60	MA	0.841857	1.56931	0.53645	1.69962e-46	969
GpWRKY32-GpWRKY61	MA	0.852564	1.45973	0.584055	5.81059e-25	831
GpWRKY32-GpWRKY62	MA	0.988011	1.04019	0.949837	0.310583	945
GpWRKY32-GpWRKY63	MA	0.944035	1.19635	0.789098	4.40967e-06	885
GpWRKY32-GpWRKY64	MA	0.930039	1.23759	0.751492	4.66443e-08	798
GpWRKY32-GpWRKY7	MA	0.7262	2.18886	0.331772	0	513
GpWRKY32-GpWRKY8	MA	0.949205	1.16632	0.813848	2.12832e-05	840
GpWRKY32-GpWRKY9	MA	1.01669	0.947817	1.07267	0.230184	747
GpWRKY33-GpWRKY34	MA	0.934003	1.26924	0.735874	6.04156e-10	1050
GpWRKY33-GpWRKY35	MA	0.844341	1.55646	0.542476	1.06962e-33	945
GpWRKY33-GpWRKY36	MA	0.746873	2.03469	0.36707	0	678
GpWRKY33-GpWRKY37	MA	0.752291	2.11538	0.35563	0	585
GpWRKY33-GpWRKY38	MA	0.845483	1.54724	0.546445	8.80362e-42	993
GpWRKY33-GpWRKY39	MA	0.885051	1.45138	0.6098	1.04869e-21	1050
GpWRKY33-GpWRKY4	MA	0.827415	1.62115	0.510389	1.77456e-23	585
GpWRKY33-GpWRKY40	MA	0.715864	2.09112	0.342335	0	783
GpWRKY33-GpWRKY41	MA	0.792031	1.87031	0.423475	0	471
GpWRKY33-GpWRKY42	MA	0.904561	1.38972	0.650894	9.75544e-18	936
GpWRKY33-GpWRKY43	MA	0.767539	1.77699	0.431931	5.88172e-66	840
GpWRKY33-GpWRKY44	MA	0.833797	1.75413	0.475333	4.33038e-51	987
GpWRKY33-GpWRKY45	MA	0.892746	1.34416	0.664166	1.11105e-17	1023
GpWRKY33-GpWRKY46	MA	0.713779	2.01739	0.353813	0	510
GpWRKY33-GpWRKY47	MA	0.831966	1.62647	0.511515	8.08203e-38	942
GpWRKY33-GpWRKY48	MA	0.865577	1.54944	0.558638	4.69852e-30	960
GpWRKY33-GpWRKY49	MA	0.865688	1.71083	0.506003	2.24317e-41	936
GpWRKY33-GpWRKY5	MA	0.788677	1.71895	0.458813	8.50325e-77	981
GpWRKY33-GpWRKY50	MA	0.925174	1.2738	0.726312	1.98544e-11	1092
GpWRKY33-GpWRKY51	MA	0.794543	1.78149	0.445999	3.84532e-56	831
GpWRKY33-GpWRKY52	MA	0.91811	1.28904	0.712244	1.6081e-11	969
GpWRKY33-GpWRKY53	MA	0.92343	1.34205	0.688074	8.87596e-20	1509
GpWRKY33-GpWRKY54	MA	0.784136	1.92442	0.407466	0	480
GpWRKY33-GpWRKY55	MA	0.804895	1.51701	0.53058	4.29492e-29	849
GpWRKY33-GpWRKY56	MA	0.764228	1.94605	0.392706	0	714
GpWRKY33-GpWRKY57	MA	0.81816	1.8398	0.444701	3.67769e-62	807
GpWRKY33-GpWRKY58	MA	0.746341	1.91083	0.390585	6.02962e-75	912
GpWRKY33-GpWRKY59	MA	0.760889	1.80186	0.422281	4.3178e-126	1557
GpWRKY33-GpWRKY6	MA	0.75516	1.84648	0.408974	0	633
GpWRKY33-GpWRKY60	MA	0.892031	1.40352	0.635568	3.96723e-33	1308
GpWRKY33-GpWRKY61	MA	0.859751	1.49845	0.573759	3.03115e-28	1005
GpWRKY33-GpWRKY62	MA	0.817428	1.69372	0.482624	1.47458e-41	957
GpWRKY33-GpWRKY63	MA	0.835136	1.6437	0.508082	3.52947e-47	912
GpWRKY33-GpWRKY64	MA	0.819676	1.8297	0.447984	3.70307e-60	807
GpWRKY33-GpWRKY7	MA	0.721866	2.19169	0.329365	0	513
GpWRKY33-GpWRKY8	MA	0.839797	1.5381	0.545998	3.69539e-29	864
GpWRKY33-GpWRKY9	MA	0.766033	1.74603	0.438728	4.95022e-47	750
GpWRKY34-GpWRKY35	MA	0.945108	1.21521	0.777729	6.44397e-07	939
GpWRKY34-GpWRKY36	MA	0.833968	1.64282	0.507645	1.05801e-26	651
GpWRKY34-GpWRKY37	MA	0.800468	1.85239	0.432126	0	540
GpWRKY34-GpWRKY38	MA	0.919274	1.29712	0.708702	6.51308e-15	987
GpWRKY34-GpWRKY39	MA	0.959313	1.16776	0.821501	2.69345e-05	1038
GpWRKY34-GpWRKY4	MA	0.798092	1.75691	0.45426	6.39539e-39	549
GpWRKY34-GpWRKY40	MA	0.912588	1.36579	0.668178	8.49444e-13	783
GpWRKY34-GpWRKY41	MA	0.698444	2.19636	0.318001	0	471
GpWRKY34-GpWRKY42	MA	0.188253	1.00794	0.186769	5.153e-53	963
GpWRKY34-GpWRKY43	MA	0.864867	1.52614	0.566704	1.99275e-29	840
GpWRKY34-GpWRKY44	MA	0.961213	1.17432	0.818526	0.000180001	963
GpWRKY34-GpWRKY45	MA	0.938297	1.22114	0.76838	1.84048e-08	1008
GpWRKY34-GpWRKY46	MA	0.792728	1.85348	0.427697	0	474
GpWRKY34-GpWRKY47	MA	0.909001	1.42324	0.638682	1.44052e-17	936
GpWRKY34-GpWRKY48	MA	0.892811	1.46394	0.609867	1.53222e-36	957
GpWRKY34-GpWRKY49	MA	0.898707	1.51432	0.593473	6.91975e-26	927
GpWRKY34-GpWRKY5	MA	0.919026	1.33658	0.687597	2.72792e-16	978
GpWRKY34-GpWRKY50	MA	0.827118	1.71454	0.482415	5.2989e-50	1029
GpWRKY34-GpWRKY51	MA	0.912926	1.38925	0.657136	8.70399e-14	828
GpWRKY34-GpWRKY52	MA	0.61503	2.63547	0.233366	0	918
GpWRKY34-GpWRKY53	MA	0.863955	1.65784	0.521132	8.90183e-48	1044
GpWRKY34-GpWRKY54	MA	0.762539	2.10902	0.361561	0	444
GpWRKY34-GpWRKY55	MA	0.914457	1.28419	0.712086	1.42475e-11	846
GpWRKY34-GpWRKY56	MA	0.857206	1.66271	0.515546	7.77889e-48	714
GpWRKY34-GpWRKY57	MA	0.899628	1.4031	0.641171	1.55907e-21	807
GpWRKY34-GpWRKY58	MA	0.9336	1.25716	0.742627	6.47721e-09	912
GpWRKY34-GpWRKY59	MA	0.854238	1.56272	0.546636	9.14419e-46	1050
GpWRKY34-GpWRKY6	MA	0.957714	1.16838	0.819694	0.00583552	639
GpWRKY34-GpWRKY60	MA	0.891717	1.48373	0.600997	2.29319e-30	1038
GpWRKY34-GpWRKY61	MA	0.957264	1.18986	0.804516	3.53633e-06	999
GpWRKY34-GpWRKY62	MA	0.938089	1.2622	0.743217	1.15813e-09	954
GpWRKY34-GpWRKY63	MA	0.905712	1.41421	0.640436	5.52673e-21	912
GpWRKY34-GpWRKY64	MA	0.89771	1.4111	0.636179	1.21951e-23	807
GpWRKY34-GpWRKY7	MA	0.832208	1.78355	0.466601	7.44884e-30	477
GpWRKY34-GpWRKY8	MA	0.893957	1.44483	0.618726	7.20767e-22	852
GpWRKY34-GpWRKY9	MA	0.936369	1.23806	0.756318	1.91845e-06	750
GpWRKY35-GpWRKY36	MA	0.814191	1.6262	0.500672	1.296e-31	651
GpWRKY35-GpWRKY37	MA	0.821038	1.70504	0.481537	2.32452e-31	585
GpWRKY35-GpWRKY38	MA	0.855546	1.47603	0.579628	3.166e-25	879
GpWRKY35-GpWRKY39	MA	0.915737	1.30808	0.700064	3.46843e-11	930
GpWRKY35-GpWRKY4	MA	0.827175	1.63463	0.506033	3.51098e-31	585
GpWRKY35-GpWRKY40	MA	0.94457	1.20571	0.783414	9.9659e-05	783
GpWRKY35-GpWRKY41	MA	0.80165	1.69364	0.473329	3.31381e-31	471
GpWRKY35-GpWRKY42	MA	0.927786	1.27157	0.729639	8.45555e-11	921
GpWRKY35-GpWRKY43	MA	0.877613	1.43609	0.611114	4.25033e-20	828
GpWRKY35-GpWRKY44	MA	0.893596	1.41758	0.630365	4.47026e-17	906
GpWRKY35-GpWRKY45	MA	0.884956	1.37003	0.64594	1.61857e-18	936
GpWRKY35-GpWRKY46	MA	0.758283	1.89854	0.399403	0	510
GpWRKY35-GpWRKY47	MA	0.612462	2.42198	0.252876	0	852
GpWRKY35-GpWRKY48	MA	0.593869	2.53641	0.234138	0	858
GpWRKY35-GpWRKY49	MA	0.903728	1.46367	0.617439	2.30303e-24	909
GpWRKY35-GpWRKY5	MA	0.649046	2.28519	0.284023	0	867
GpWRKY35-GpWRKY50	MA	0.959008	1.14029	0.841023	0.000229267	951
GpWRKY35-GpWRKY51	MA	0.899988	1.37166	0.656131	2.34898e-12	798
GpWRKY35-GpWRKY52	MA	0.943576	1.18071	0.799158	1.18967e-05	918
GpWRKY35-GpWRKY53	MA	0.822531	1.67386	0.491398	6.32184e-60	939
GpWRKY35-GpWRKY54	MA	0.753935	1.93526	0.389578	0	480
GpWRKY35-GpWRKY55	MA	0.961384	1.11635	0.861188	0.00318227	828
GpWRKY35-GpWRKY56	MA	0.81318	1.73916	0.467572	1.14998e-39	663
GpWRKY35-GpWRKY57	MA	0.879956	1.45187	0.606084	9.83168e-17	801
GpWRKY35-GpWRKY58	MA	0.884175	1.42626	0.619925	1.39911e-18	858
GpWRKY35-GpWRKY59	MA	0.825907	1.57182	0.525447	1.40583e-46	945
GpWRKY35-GpWRKY6	MA	0.751222	1.89186	0.397081	0	621
GpWRKY35-GpWRKY60	MA	0.888269	1.42761	0.622207	1.14915e-18	891
GpWRKY35-GpWRKY61	MA	0.873665	1.43216	0.610033	1.9128e-19	855
GpWRKY35-GpWRKY62	MA	0.846583	1.55359	0.544921	2.10953e-46	918
GpWRKY35-GpWRKY63	MA	0.803306	1.70984	0.469813	8.32295e-65	852
GpWRKY35-GpWRKY64	MA	0.876061	1.46517	0.597924	8.49514e-18	801
GpWRKY35-GpWRKY7	MA	0.753175	2.04015	0.369177	0	513
GpWRKY35-GpWRKY8	MA	0.850865	1.55277	0.547967	4.90898e-30	855
GpWRKY35-GpWRKY9	MA	0.790571	1.79149	0.441294	1.8407e-64	687
GpWRKY36-GpWRKY37	MA	0.612079	2.47649	0.247156	0	561
GpWRKY36-GpWRKY38	MA	0.682374	2.2205	0.307306	0	678
GpWRKY36-GpWRKY39	MA	0.834602	1.54639	0.53971	4.39223e-28	678
GpWRKY36-GpWRKY4	MA	0.716681	2.09792	0.341615	0	570
GpWRKY36-GpWRKY40	MA	0.959381	1.17163	0.818841	0.00118317	678
GpWRKY36-GpWRKY41	MA	0.532176	2.93997	0.181014	0	471
GpWRKY36-GpWRKY42	MA	0.782192	1.84742	0.423396	5.71035e-54	654
GpWRKY36-GpWRKY43	MA	0.728357	2.06904	0.352026	0	633
GpWRKY36-GpWRKY44	MA	0.80125	1.77538	0.451312	5.64021e-37	675
GpWRKY36-GpWRKY45	MA	0.873745	1.41708	0.61658	1.76413e-16	675
GpWRKY36-GpWRKY46	MA	0.45422	3.15681	0.143886	0	489
GpWRKY36-GpWRKY47	MA	0.874146	1.56048	0.560179	1.90782e-30	675
GpWRKY36-GpWRKY48	MA	0.948055	1.22397	0.774573	0.000131565	678
GpWRKY36-GpWRKY49	MA	0.706869	2.21589	0.318999	0	672
GpWRKY36-GpWRKY5	MA	0.897222	1.42	0.631847	5.77367e-16	678
GpWRKY36-GpWRKY50	MA	0.82296	1.60136	0.513914	1.84427e-28	675
GpWRKY36-GpWRKY51	MA	0.924746	1.30056	0.711037	5.32918e-06	660
GpWRKY36-GpWRKY52	MA	0.803912	1.68182	0.478002	7.97939e-49	678
GpWRKY36-GpWRKY53	MA	0.669183	2.28251	0.293179	0	678
GpWRKY36-GpWRKY54	MA	0.538485	2.90843	0.185146	0	462
GpWRKY36-GpWRKY55	MA	1.00564	0.981735	1.02435	0.700036	678
GpWRKY36-GpWRKY56	MA	0.951457	1.21547	0.78279	7.20383e-05	672
GpWRKY36-GpWRKY57	MA	0.675237	2.22217	0.303864	0	612
GpWRKY36-GpWRKY58	MA	0.868824	1.52268	0.570589	5.41453e-19	678
GpWRKY36-GpWRKY59	MA	0.703541	2.03013	0.34655	0	678
GpWRKY36-GpWRKY6	MA	0.821166	1.71856	0.477823	4.35254e-29	546
GpWRKY36-GpWRKY60	MA	0.697527	2.35851	0.295749	0	678
GpWRKY36-GpWRKY61	MA	0.689218	2.08875	0.329967	0	678
GpWRKY36-GpWRKY62	MA	0.712409	2.1047	0.338486	0	672
GpWRKY36-GpWRKY63	MA	0.809439	1.78537	0.453373	8.52667e-32	678
GpWRKY36-GpWRKY64	MA	0.677647	2.22393	0.304708	0	612
GpWRKY36-GpWRKY7	MA	0.660437	2.42845	0.271958	0	498
GpWRKY36-GpWRKY8	MA	0.739414	1.96083	0.377092	0	600
GpWRKY36-GpWRKY9	MA	0.96196	1.15284	0.834428	0.00229207	678
GpWRKY37-GpWRKY38	MA	0.719025	2.12994	0.33758	0	585
GpWRKY37-GpWRKY39	MA	0.784408	1.98708	0.394753	0	585
GpWRKY37-GpWRKY4	MA	0.7901	1.79504	0.440157	9.49895e-34	567
GpWRKY37-GpWRKY40	MA	0.797501	1.9229	0.414738	0	540
GpWRKY37-GpWRKY41	MA	0.776764	1.88319	0.412472	2.28433e-25	471
GpWRKY37-GpWRKY42	MA	0.846701	1.6497	0.513246	7.00888e-21	540
GpWRKY37-GpWRKY43	MA	0.655913	2.58105	0.254127	0	585
GpWRKY37-GpWRKY44	MA	0.71001	2.36856	0.299764	0	585
GpWRKY37-GpWRKY45	MA	0.906712	1.39272	0.651039	9.28636e-09	585
GpWRKY37-GpWRKY46	MA	0.583319	2.68916	0.216915	0	510
GpWRKY37-GpWRKY47	MA	0.80165	1.97287	0.406337	0	582
GpWRKY37-GpWRKY48	MA	0.789063	1.95275	0.404077	0	573
GpWRKY37-GpWRKY49	MA	0.790124	1.91914	0.411707	0	585
GpWRKY37-GpWRKY5	MA	0.838331	1.76557	0.474821	1.91945e-26	570
GpWRKY37-GpWRKY50	MA	0.892766	1.3983	0.638466	7.62869e-11	558
GpWRKY37-GpWRKY51	MA	0.82079	1.78783	0.459099	1.12712e-33	585
GpWRKY37-GpWRKY52	MA	0.808209	1.85489	0.435718	2.07143e-43	573
GpWRKY37-GpWRKY53	MA	0.592561	2.82137	0.210026	0	585
GpWRKY37-GpWRKY54	MA	0.307168	2.53516	0.121163	0	480
GpWRKY37-GpWRKY55	MA	0.93058	1.25308	0.742634	3.48824e-07	585
GpWRKY37-GpWRKY56	MA	0.87856	1.5913	0.552103	3.26991e-34	585
GpWRKY37-GpWRKY57	MA	0.676031	2.38863	0.28302	0	579
GpWRKY37-GpWRKY58	MA	0.814451	1.80516	0.451181	9.58504e-41	585
GpWRKY37-GpWRKY59	MA	0.68391	2.23841	0.305534	0	585
GpWRKY37-GpWRKY6	MA	0.829464	1.87844	0.44157	0	570
GpWRKY37-GpWRKY60	MA	0.670272	2.56256	0.261564	0	585
GpWRKY37-GpWRKY61	MA	0.618041	2.48971	0.248238	0	585
GpWRKY37-GpWRKY62	MA	0.575629	2.93965	0.195816	0	582
GpWRKY37-GpWRKY63	MA	0.612654	2.76063	0.221926	0	585
GpWRKY37-GpWRKY64	MA	0.675921	2.36093	0.286294	0	579
GpWRKY37-GpWRKY7	MA	0.305296	4.47039	0.068293	0	507
GpWRKY37-GpWRKY8	MA	0.791451	1.83929	0.430303	1.51276e-47	585
GpWRKY37-GpWRKY9	MA	0.936967	1.27103	0.737174	1.58627e-06	585
GpWRKY38-GpWRKY39	MA	0.884831	1.38447	0.639112	6.91001e-22	993
GpWRKY38-GpWRKY4	MA	0.757397	1.86482	0.406149	1.52464e-51	585
GpWRKY38-GpWRKY40	MA	0.831204	1.68657	0.492837	4.18899e-36	747
GpWRKY38-GpWRKY41	MA	0.652263	2.24018	0.291166	0	468
GpWRKY38-GpWRKY42	MA	0.898685	1.3494	0.665987	1.32661e-20	951
GpWRKY38-GpWRKY43	MA	0.740393	1.87579	0.394709	0	840
GpWRKY38-GpWRKY44	MA	0.732384	1.98054	0.369789	0	945
GpWRKY38-GpWRKY45	MA	0.884894	1.32638	0.667151	3.18465e-17	930
GpWRKY38-GpWRKY46	MA	0.593597	2.38224	0.249176	0	510
GpWRKY38-GpWRKY47	MA	0.924137	1.27769	0.72329	9.22977e-11	933
GpWRKY38-GpWRKY48	MA	0.95752	1.17201	0.816989	0.000117463	948
GpWRKY38-GpWRKY49	MA	0.843614	1.5469	0.545359	3.47246e-32	861
GpWRKY38-GpWRKY5	MA	0.928915	1.23261	0.753616	6.74118e-10	957
GpWRKY38-GpWRKY50	MA	0.920118	1.26987	0.724579	1.01301e-13	990
GpWRKY38-GpWRKY51	MA	0.844324	1.57389	0.536458	1.77784e-32	822
GpWRKY38-GpWRKY52	MA	0.949779	1.15275	0.823926	1.50943e-05	975
GpWRKY38-GpWRKY53	MA	0.854858	1.48726	0.574788	3.48386e-28	990
GpWRKY38-GpWRKY54	MA	0.625255	2.47099	0.253039	0	480
GpWRKY38-GpWRKY55	MA	0.975956	1.07074	0.911482	0.0705447	843
GpWRKY38-GpWRKY56	MA	0.910221	1.35649	0.671013	5.12961e-12	714
GpWRKY38-GpWRKY57	MA	0.644549	2.31667	0.278222	0	804
GpWRKY38-GpWRKY58	MA	0.874293	1.41931	0.615997	5.67302e-24	909
GpWRKY38-GpWRKY59	MA	0.811906	1.59307	0.509647	8.70611e-46	993
GpWRKY38-GpWRKY6	MA	0.830179	1.58029	0.525332	4.9242e-29	630
GpWRKY38-GpWRKY60	MA	0.841575	1.60368	0.524777	2.72447e-38	990
GpWRKY38-GpWRKY61	MA	0.79431	1.74422	0.455397	5.7907e-63	963
GpWRKY38-GpWRKY62	MA	0.758455	1.86777	0.406076	0	915
GpWRKY38-GpWRKY63	MA	0.751182	1.84596	0.406934	2.95582e-86	906
GpWRKY38-GpWRKY64	MA	0.647161	2.30459	0.280814	0	804
GpWRKY38-GpWRKY7	MA	0.634889	2.39523	0.265064	0	513
GpWRKY38-GpWRKY8	MA	0.859616	1.49154	0.576328	5.65517e-26	831
GpWRKY38-GpWRKY9	MA	0.805624	1.6834	0.478571	6.02079e-36	633
GpWRKY39-GpWRKY4	MA	0.803692	1.67831	0.478871	8.33086e-47	585
GpWRKY39-GpWRKY40	MA	0.881594	1.44638	0.609519	5.6686e-20	780
GpWRKY39-GpWRKY41	MA	0.827078	1.62584	0.508709	5.34589e-20	471
GpWRKY39-GpWRKY42	MA	0.934678	1.25848	0.742706	5.76402e-10	960
GpWRKY39-GpWRKY43	MA	0.872139	1.45866	0.597905	3.50897e-21	840
GpWRKY39-GpWRKY44	MA	0.91669	1.31442	0.697413	1.36539e-13	978
GpWRKY39-GpWRKY45	MA	0.617853	2.22698	0.27744	0	966
GpWRKY39-GpWRKY46	MA	0.778365	1.78887	0.435115	2.7454e-45	504
GpWRKY39-GpWRKY47	MA	0.853268	1.5757	0.541515	4.37063e-33	849
GpWRKY39-GpWRKY48	MA	0.855476	1.59349	0.536856	2.71645e-38	846
GpWRKY39-GpWRKY49	MA	0.928152	1.30583	0.710773	3.66631e-09	864
GpWRKY39-GpWRKY5	MA	0.92716	1.29057	0.718412	3.19328e-08	873
GpWRKY39-GpWRKY50	MA	1.01595	0.948678	1.07091	0.158982	1044
GpWRKY39-GpWRKY51	MA	0.891752	1.50104	0.59409	1.57802e-23	831
GpWRKY39-GpWRKY52	MA	0.98724	1.04088	0.948465	0.29407	978
GpWRKY39-GpWRKY53	MA	0.838165	1.63252	0.513419	1.01364e-59	1044
GpWRKY39-GpWRKY54	MA	0.763784	2.04013	0.374379	0	477
GpWRKY39-GpWRKY55	MA	0.753681	1.76533	0.426934	5.32561e-56	711
GpWRKY39-GpWRKY56	MA	0.746404	2.05293	0.363579	0	657
GpWRKY39-GpWRKY57	MA	0.852281	1.50798	0.565179	5.62929e-28	807
GpWRKY39-GpWRKY58	MA	0.913658	1.32878	0.68759	1.80988e-12	912
GpWRKY39-GpWRKY59	MA	0.885057	1.44203	0.613758	5.41275e-22	1047
GpWRKY39-GpWRKY6	MA	0.830018	1.62732	0.510054	4.0953e-23	633
GpWRKY39-GpWRKY60	MA	0.81827	1.71053	0.478372	1.56418e-82	999
GpWRKY39-GpWRKY61	MA	0.893473	1.39069	0.642467	1.3963e-18	957
GpWRKY39-GpWRKY62	MA	0.884706	1.43301	0.617378	5.03531e-21	957
GpWRKY39-GpWRKY63	MA	0.944791	1.19911	0.787909	1.92228e-05	912
GpWRKY39-GpWRKY64	MA	0.861191	1.47457	0.584027	1.14696e-23	807
GpWRKY39-GpWRKY7	MA	0.778221	2.00152	0.388815	0	513
GpWRKY39-GpWRKY8	MA	0.858973	1.52805	0.562136	1.00736e-31	855
GpWRKY39-GpWRKY9	MA	0.801995	1.63615	0.490172	1.39573e-29	693
GpWRKY4-GpWRKY40	MA	0.781241	1.90944	0.409146	0	531
GpWRKY4-GpWRKY41	MA	0.494254	2.73512	0.180706	0	471
GpWRKY4-GpWRKY42	MA	0.773041	1.83644	0.420944	2.88721e-46	549
GpWRKY4-GpWRKY43	MA	0.748034	2.05656	0.363732	0	582
GpWRKY4-GpWRKY44	MA	0.567892	2.75816	0.205895	0	585
GpWRKY4-GpWRKY45	MA	0.847789	1.52854	0.554639	3.48565e-21	585
GpWRKY4-GpWRKY46	MA	0.672753	2.23565	0.30092	0	504
GpWRKY4-GpWRKY47	MA	0.88131	1.51375	0.582205	7.03026e-13	567
GpWRKY4-GpWRKY48	MA	0.896998	1.42327	0.630237	1.78209e-09	567
GpWRKY4-GpWRKY49	MA	0.753047	1.94794	0.386586	0	585
GpWRKY4-GpWRKY5	MA	0.85523	1.5946	0.536328	3.80906e-22	585
GpWRKY4-GpWRKY50	MA	0.760847	1.78687	0.425799	1.47538e-61	567
GpWRKY4-GpWRKY51	MA	0.862475	1.55523	0.554563	4.85969e-17	585
GpWRKY4-GpWRKY52	MA	0.808694	1.64289	0.492238	1.21163e-27	579
GpWRKY4-GpWRKY53	MA	0.694839	2.17078	0.320087	0	585
GpWRKY4-GpWRKY54	MA	0.674321	2.32546	0.289974	0	477
GpWRKY4-GpWRKY55	MA	0.924051	1.27147	0.72676	2.51345e-07	585
GpWRKY4-GpWRKY56	MA	0.962694	1.15029	0.836912	0.017364	579
GpWRKY4-GpWRKY57	MA	0.680779	2.25994	0.301238	0	585
GpWRKY4-GpWRKY58	MA	0.807502	1.74048	0.463954	7.11745e-28	585
GpWRKY4-GpWRKY59	MA	0.787352	1.83574	0.428902	3.20884e-46	585
GpWRKY4-GpWRKY6	MA	0.850478	1.60537	0.52977	1.23442e-22	558
GpWRKY4-GpWRKY60	MA	0.735663	2.02125	0.363965	0	585
GpWRKY4-GpWRKY61	MA	0.657522	2.29264	0.286797	0	585
GpWRKY4-GpWRKY62	MA	0.542823	3.01505	0.180038	0	573
GpWRKY4-GpWRKY63	MA	0.517709	3.01311	0.171819	0	585
GpWRKY4-GpWRKY64	MA	0.680535	2.24794	0.302737	0	585
GpWRKY4-GpWRKY7	MA	0.717952	2.24199	0.32023	0	510
GpWRKY4-GpWRKY8	MA	0.827608	1.68562	0.49098	3.22223e-22	585
GpWRKY4-GpWRKY9	MA	0.99897	1.00383	0.995154	1	570
GpWRKY40-GpWRKY41	MA	0.792531	1.90605	0.415798	0	465
GpWRKY40-GpWRKY42	MA	0.870202	1.52618	0.570184	6.45846e-30	783
GpWRKY40-GpWRKY43	MA	0.840299	1.62051	0.518539	4.20356e-34	723
GpWRKY40-GpWRKY44	MA	0.865189	1.5218	0.56853	1.49563e-23	780
GpWRKY40-GpWRKY45	MA	0.872059	1.45019	0.60134	6.19342e-21	780
GpWRKY40-GpWRKY46	MA	0.845368	1.57873	0.535472	3.04766e-17	510
GpWRKY40-GpWRKY47	MA	0.830236	1.70617	0.486609	1.27235e-54	771
GpWRKY40-GpWRKY48	MA	0.797217	1.86082	0.428422	0	774
GpWRKY40-GpWRKY49	MA	0.862316	1.54451	0.55831	8.17672e-23	750
GpWRKY40-GpWRKY5	MA	0.886915	1.43969	0.616045	2.10716e-13	774
GpWRKY40-GpWRKY50	MA	0.890036	1.41032	0.631088	4.01744e-17	783
GpWRKY40-GpWRKY51	MA	0.628125	2.45497	0.255858	0	669
GpWRKY40-GpWRKY52	MA	0.938304	1.2112	0.774686	8.98799e-07	783
GpWRKY40-GpWRKY53	MA	0.833251	1.69973	0.490226	2.80843e-45	780
GpWRKY40-GpWRKY54	MA	0.802639	1.89997	0.422448	0	477
GpWRKY40-GpWRKY55	MA	0.852618	1.45063	0.587758	4.38288e-18	690
GpWRKY40-GpWRKY56	MA	0.831202	1.744	0.476607	2.8258e-43	639
GpWRKY40-GpWRKY57	MA	0.81075	1.72427	0.470199	1.8047e-51	711
GpWRKY40-GpWRKY58	MA	0.652388	2.35678	0.276814	0	720
GpWRKY40-GpWRKY59	MA	0.753199	1.89087	0.398334	4.60629e-66	783
GpWRKY40-GpWRKY6	MA	0.745975	2.00732	0.371628	0	591
GpWRKY40-GpWRKY60	MA	0.760746	1.93471	0.393209	0	738
GpWRKY40-GpWRKY61	MA	0.779731	1.79178	0.43517	6.87179e-73	720
GpWRKY40-GpWRKY62	MA	0.805579	1.67994	0.479529	3.08467e-62	774
GpWRKY40-GpWRKY63	MA	0.75678	1.85942	0.406997	0	717
GpWRKY40-GpWRKY64	MA	0.813448	1.71548	0.474181	7.86599e-50	711
GpWRKY40-GpWRKY7	MA	0.787579	2.07652	0.379279	0	513
GpWRKY40-GpWRKY8	MA	0.838094	1.58864	0.527555	3.06678e-37	774
GpWRKY40-GpWRKY9	MA	0.85473	1.52984	0.558707	5.27656e-25	669
GpWRKY41-GpWRKY42	MA	0.747173	1.96091	0.381034	0	471
GpWRKY41-GpWRKY43	MA	0.651371	2.42422	0.268693	0	471
GpWRKY41-GpWRKY44	MA	0.676437	2.30642	0.293284	0	471
GpWRKY41-GpWRKY45	MA	0.800117	1.69281	0.472657	4.35619e-36	471
GpWRKY41-GpWRKY46	MA	0.794972	1.79358	0.443233	2.07726e-28	453
GpWRKY41-GpWRKY47	MA	0.829015	1.71189	0.484269	8.09969e-28	471
GpWRKY41-GpWRKY48	MA	0.808373	1.65233	0.489232	8.27438e-32	462
GpWRKY41-GpWRKY49	MA	0.655881	2.34683	0.279475	0	471
GpWRKY41-GpWRKY5	MA	0.91263	1.396	0.653747	3.56553e-07	471
GpWRKY41-GpWRKY50	MA	0.793297	1.71324	0.463038	1.21476e-29	471
GpWRKY41-GpWRKY51	MA	0.757326	1.97713	0.383043	0	471
GpWRKY41-GpWRKY52	MA	0.807572	1.65443	0.488127	1.93399e-22	471
GpWRKY41-GpWRKY53	MA	0.685746	2.32555	0.294874	0	471
GpWRKY41-GpWRKY54	MA	0.797089	2.08942	0.381488	0	423
GpWRKY41-GpWRKY55	MA	0.938256	1.20475	0.778798	0.000467553	471
GpWRKY41-GpWRKY56	MA	0.970454	1.11554	0.869941	0.0945216	471
GpWRKY41-GpWRKY57	MA	0.660706	2.43397	0.271452	0	471
GpWRKY41-GpWRKY58	MA	0.807019	1.83368	0.440109	1.39411e-26	471
GpWRKY41-GpWRKY59	MA	0.750912	1.84654	0.40666	8.04449e-32	471
GpWRKY41-GpWRKY6	MA	0.81345	1.62047	0.501985	1.8525e-23	468
GpWRKY41-GpWRKY60	MA	0.637936	2.55256	0.24992	0	471
GpWRKY41-GpWRKY61	MA	0.502867	3.05978	0.164348	0	471
GpWRKY41-GpWRKY62	MA	0.623588	2.50233	0.249203	0	471
GpWRKY41-GpWRKY63	MA	0.530117	2.90176	0.182688	0	471
GpWRKY41-GpWRKY64	MA	0.651991	2.46863	0.26411	0	471
GpWRKY41-GpWRKY7	MA	0.739053	2.0867	0.354173	0	456
GpWRKY41-GpWRKY8	MA	0.728753	2.07226	0.35167	0	471
GpWRKY41-GpWRKY9	MA	0.996103	1.01319	0.983134	0.818197	468
GpWRKY42-GpWRKY43	MA	0.913023	1.32712	0.687971	8.16753e-12	834
GpWRKY42-GpWRKY44	MA	0.929694	1.28982	0.720794	1.51069e-11	951
GpWRKY42-GpWRKY45	MA	0.927371	1.24956	0.742156	2.82193e-10	954
GpWRKY42-GpWRKY46	MA	0.766692	1.89616	0.404339	0	474
GpWRKY42-GpWRKY47	MA	0.911519	1.4039	0.649276	5.2721e-19	912
GpWRKY42-GpWRKY48	MA	0.958476	1.1608	0.825703	0.000124897	948
GpWRKY42-GpWRKY49	MA	0.822407	1.73331	0.474473	3.94561e-60	813
GpWRKY42-GpWRKY5	MA	0.916783	1.32379	0.692544	2.39522e-16	918
GpWRKY42-GpWRKY50	MA	0.559038	2.55678	0.218649	0	918
GpWRKY42-GpWRKY51	MA	0.965823	1.14473	0.843712	0.00524755	822
GpWRKY42-GpWRKY52	MA	0.729335	2.00679	0.363434	0	915
GpWRKY42-GpWRKY53	MA	0.816643	1.71824	0.475277	1.05446e-82	969
GpWRKY42-GpWRKY54	MA	0.76883	2.02471	0.379723	0	444
GpWRKY42-GpWRKY55	MA	0.949296	1.16881	0.81219	5.88837e-05	822
GpWRKY42-GpWRKY56	MA	0.914727	1.35091	0.677121	9.2026e-12	708
GpWRKY42-GpWRKY57	MA	0.900166	1.41109	0.637922	4.15265e-17	783
GpWRKY42-GpWRKY58	MA	0.940373	1.22292	0.76896	3.26273e-08	912
GpWRKY42-GpWRKY59	MA	0.818882	1.67855	0.487852	5.1832e-68	969
GpWRKY42-GpWRKY6	MA	0.895591	1.41725	0.631922	5.77667e-14	639
GpWRKY42-GpWRKY60	MA	0.885355	1.46664	0.603661	4.17464e-26	969
GpWRKY42-GpWRKY61	MA	0.968978	1.13038	0.857213	0.00217059	954
GpWRKY42-GpWRKY62	MA	0.915872	1.34015	0.683408	6.47128e-16	948
GpWRKY42-GpWRKY63	MA	0.955108	1.18032	0.809193	1.84947e-05	909
GpWRKY42-GpWRKY64	MA	0.893034	1.43986	0.620225	2.1568e-20	783
GpWRKY42-GpWRKY7	MA	0.739389	2.09554	0.352839	0	477
GpWRKY42-GpWRKY8	MA	0.933693	1.25268	0.745356	1.25654e-07	849
GpWRKY42-GpWRKY9	MA	0.906396	1.3334	0.679763	3.08231e-15	744
GpWRKY43-GpWRKY44	MA	0.593818	2.62142	0.226525	0	834
GpWRKY43-GpWRKY45	MA	0.87607	1.42613	0.6143	1.14531e-19	840
GpWRKY43-GpWRKY46	MA	0.547373	2.76523	0.197948	0	510
GpWRKY43-GpWRKY47	MA	0.836529	1.64955	0.507127	1.8013e-41	762
GpWRKY43-GpWRKY48	MA	0.83357	1.64338	0.507228	3.01388e-32	765
GpWRKY43-GpWRKY49	MA	0.758001	2.13724	0.354664	0	735
GpWRKY43-GpWRKY5	MA	0.798464	1.7409	0.458649	2.82294e-58	789
GpWRKY43-GpWRKY50	MA	0.939273	1.2031	0.780712	4.03554e-06	840
GpWRKY43-GpWRKY51	MA	0.874781	1.51104	0.578925	4.87005e-20	786
GpWRKY43-GpWRKY52	MA	0.929028	1.24703	0.74499	9.30294e-09	834
GpWRKY43-GpWRKY53	MA	0.75459	1.9346	0.390049	0	837
GpWRKY43-GpWRKY54	MA	0.549485	3.11604	0.176341	0	480
GpWRKY43-GpWRKY55	MA	0.987128	1.04199	0.947351	0.267878	834
GpWRKY43-GpWRKY56	MA	0.893007	1.47221	0.606576	7.58815e-20	699
GpWRKY43-GpWRKY57	MA	0.402067	1.61161	0.249481	5.89826e-60	780
GpWRKY43-GpWRKY58	MA	0.794377	1.73805	0.457052	8.2427e-48	819
GpWRKY43-GpWRKY59	MA	0.813727	1.57729	0.515901	3.06762e-35	840
GpWRKY43-GpWRKY6	MA	0.836569	1.66161	0.503469	5.73739e-30	630
GpWRKY43-GpWRKY60	MA	0.784778	1.89294	0.414581	0	840
GpWRKY43-GpWRKY61	MA	0.698202	2.24491	0.311015	0	822
GpWRKY43-GpWRKY62	MA	0.524317	2.78317	0.188389	0	837
GpWRKY43-GpWRKY63	MA	0.726337	2.0785	0.349453	0	825
GpWRKY43-GpWRKY64	MA	0.405183	1.6041	0.252592	2.51348e-59	780
GpWRKY43-GpWRKY7	MA	0.531984	3.34847	0.158874	0	513
GpWRKY43-GpWRKY8	MA	0.880002	1.42324	0.618311	4.11491e-17	801
GpWRKY43-GpWRKY9	MA	0.819176	1.57703	0.519443	2.33718e-22	612
GpWRKY44-GpWRKY45	MA	0.890541	1.36613	0.65187	7.39976e-19	972
GpWRKY44-GpWRKY46	MA	0.545721	2.81973	0.193536	0	510
GpWRKY44-GpWRKY47	MA	0.871388	1.54012	0.565792	2.51162e-22	834
GpWRKY44-GpWRKY48	MA	0.946002	1.21957	0.775682	4.2256e-07	963
GpWRKY44-GpWRKY49	MA	0.802442	1.80731	0.443998	1.24225e-61	816
GpWRKY44-GpWRKY5	MA	0.855306	1.56809	0.545446	6.37378e-32	858
GpWRKY44-GpWRKY50	MA	0.995104	1.01871	0.976832	0.678151	984
GpWRKY44-GpWRKY51	MA	0.890909	1.46022	0.610119	1.74096e-16	810
GpWRKY44-GpWRKY52	MA	1.00465	0.983986	1.021	0.676346	960
GpWRKY44-GpWRKY53	MA	0.825294	1.71429	0.481421	6.01937e-64	984
GpWRKY44-GpWRKY54	MA	0.584563	2.81492	0.207666	0	480
GpWRKY44-GpWRKY55	MA	0.969447	1.10111	0.880424	0.00864967	843
GpWRKY44-GpWRKY56	MA	0.830167	1.68897	0.491521	5.70873e-34	645
GpWRKY44-GpWRKY57	MA	0.531668	2.80838	0.189315	0	807
GpWRKY44-GpWRKY58	MA	0.865651	1.50129	0.576606	5.26055e-28	891
GpWRKY44-GpWRKY59	MA	0.862132	1.537	0.560919	2.42033e-30	987
GpWRKY44-GpWRKY6	MA	0.788215	1.78019	0.442771	1.06625e-51	630
GpWRKY44-GpWRKY60	MA	0.801654	1.88439	0.425418	0	951
GpWRKY44-GpWRKY61	MA	0.723874	1.94822	0.371556	0	915
GpWRKY44-GpWRKY62	MA	0.633668	2.42984	0.260786	0	936
GpWRKY44-GpWRKY63	MA	0.704233	2.11905	0.332335	0	900
GpWRKY44-GpWRKY64	MA	0.532486	2.81108	0.189424	0	807
GpWRKY44-GpWRKY7	MA	0.625365	2.72529	0.229467	0	513
GpWRKY44-GpWRKY8	MA	0.887569	1.44814	0.612901	6.0585e-20	861
GpWRKY44-GpWRKY9	MA	0.879416	1.41508	0.621462	2.03299e-14	672
GpWRKY45-GpWRKY46	MA	0.814645	1.62294	0.501955	3.18934e-20	507
GpWRKY45-GpWRKY47	MA	0.853211	1.50082	0.568495	2.46699e-29	876
GpWRKY45-GpWRKY48	MA	0.918056	1.31103	0.700253	1.92662e-10	873
GpWRKY45-GpWRKY49	MA	0.857778	1.50845	0.56865	2.56772e-27	807
GpWRKY45-GpWRKY5	MA	0.888455	1.36926	0.648859	1.48853e-15	903
GpWRKY45-GpWRKY50	MA	0.977639	1.0694	0.914197	0.0696789	987
GpWRKY45-GpWRKY51	MA	0.863878	1.46313	0.590431	8.26505e-27	831
GpWRKY45-GpWRKY52	MA	0.973915	1.07771	0.90369	0.0488363	975
GpWRKY45-GpWRKY53	MA	0.795071	1.71613	0.463292	1.21824e-70	1014
GpWRKY45-GpWRKY54	MA	0.753425	2.10937	0.35718	0	480
GpWRKY45-GpWRKY55	MA	0.708291	1.81706	0.389801	2.83445e-80	741
GpWRKY45-GpWRKY56	MA	0.692024	2.17072	0.318799	0	660
GpWRKY45-GpWRKY57	MA	0.826263	1.6403	0.503727	8.54529e-43	807
GpWRKY45-GpWRKY58	MA	0.929485	1.23689	0.75147	1.98759e-08	909
GpWRKY45-GpWRKY59	MA	0.857215	1.41541	0.605629	5.91927e-24	1023
GpWRKY45-GpWRKY6	MA	0.787281	1.6902	0.465792	3.19864e-63	633
GpWRKY45-GpWRKY60	MA	0.838466	1.54157	0.543903	8.1743e-37	945
GpWRKY45-GpWRKY61	MA	0.885383	1.37611	0.643396	2.81106e-16	909
GpWRKY45-GpWRKY62	MA	0.873413	1.46396	0.596609	2.58291e-23	936
GpWRKY45-GpWRKY63	MA	0.941387	1.18596	0.793777	2.41657e-05	906
GpWRKY45-GpWRKY64	MA	0.822317	1.65591	0.496595	9.38245e-48	807
GpWRKY45-GpWRKY7	MA	0.824715	1.74786	0.471843	6.04616e-28	513
GpWRKY45-GpWRKY8	MA	0.854435	1.47144	0.58068	8.08112e-28	852
GpWRKY45-GpWRKY9	MA	0.802394	1.6562	0.484479	2.68166e-46	723
GpWRKY46-GpWRKY47	MA	0.751457	1.92998	0.38936	0	510
GpWRKY46-GpWRKY48	MA	0.699774	2.14488	0.326253	0	510
GpWRKY46-GpWRKY49	MA	0.743616	1.9043	0.390492	0	510
GpWRKY46-GpWRKY5	MA	0.729769	1.96482	0.371419	0	510
GpWRKY46-GpWRKY50	MA	0.771008	1.73284	0.444939	4.4076e-32	492
GpWRKY46-GpWRKY51	MA	0.77411	1.82427	0.424341	5.31248e-38	510
GpWRKY46-GpWRKY52	MA	0.732288	1.86559	0.392524	0	507
GpWRKY46-GpWRKY53	MA	0.641631	2.4593	0.2609	0	510
GpWRKY46-GpWRKY54	MA	0.556264	2.78255	0.199912	0	480
GpWRKY46-GpWRKY55	MA	0.734345	1.81728	0.404089	1.74457e-45	438
GpWRKY46-GpWRKY56	MA	0.954533	1.18264	0.807119	0.00519944	510
GpWRKY46-GpWRKY57	MA	0.614501	2.34371	0.262192	0	510
GpWRKY46-GpWRKY58	MA	0.796179	1.77092	0.449585	1.42294e-41	510
GpWRKY46-GpWRKY59	MA	0.61789	2.22541	0.277652	0	510
GpWRKY46-GpWRKY6	MA	0.840539	1.59447	0.527158	1.21946e-21	504
GpWRKY46-GpWRKY60	MA	0.655994	2.41701	0.271407	0	510
GpWRKY46-GpWRKY61	MA	0.459695	3.08333	0.14909	0	510
GpWRKY46-GpWRKY62	MA	0.489252	3.23309	0.151327	0	510
GpWRKY46-GpWRKY63	MA	0.554267	2.57214	0.215489	0	510
GpWRKY46-GpWRKY64	MA	0.609767	2.36303	0.258045	0	510
GpWRKY46-GpWRKY7	MA	0.468353	2.89873	0.161572	0	483
GpWRKY46-GpWRKY8	MA	0.765577	1.94238	0.394144	0	510
GpWRKY46-GpWRKY9	MA	0.75973	1.79988	0.4221	1.70911e-38	420
GpWRKY47-GpWRKY48	MA	0.454998	2.05766	0.221124	0	870
GpWRKY47-GpWRKY49	MA	0.879205	1.53484	0.572832	7.95991e-25	861
GpWRKY47-GpWRKY5	MA	0.559688	2.66074	0.21035	0	930
GpWRKY47-GpWRKY50	MA	0.951851	1.18909	0.800487	1.40808e-05	948
GpWRKY47-GpWRKY51	MA	0.91617	1.36645	0.670474	5.96259e-13	816
GpWRKY47-GpWRKY52	MA	0.925022	1.28206	0.72151	1.12935e-11	933
GpWRKY47-GpWRKY53	MA	0.847029	1.65866	0.51067	4.31212e-44	936
GpWRKY47-GpWRKY54	MA	0.681753	2.50903	0.27172	0	480
GpWRKY47-GpWRKY55	MA	0.846261	1.50478	0.56238	8.92636e-28	789
GpWRKY47-GpWRKY56	MA	0.817217	1.78284	0.45838	1.22885e-46	714
GpWRKY47-GpWRKY57	MA	0.85388	1.59842	0.534202	7.45794e-26	756
GpWRKY47-GpWRKY58	MA	0.927323	1.3149	0.705244	2.07468e-11	900
GpWRKY47-GpWRKY59	MA	0.877411	1.4811	0.592404	5.52772e-21	942
GpWRKY47-GpWRKY6	MA	0.758876	2.00687	0.37814	0	612
GpWRKY47-GpWRKY60	MA	0.831789	1.73008	0.480782	1.58167e-61	915
GpWRKY47-GpWRKY61	MA	0.938386	1.27036	0.738676	3.96044e-10	945
GpWRKY47-GpWRKY62	MA	0.867155	1.51576	0.572094	1.2777e-26	819
GpWRKY47-GpWRKY63	MA	0.939375	1.26503	0.742569	2.02665e-07	882
GpWRKY47-GpWRKY64	MA	0.859964	1.57011	0.547709	8.49367e-23	756
GpWRKY47-GpWRKY7	MA	0.718867	2.40069	0.299441	0	513
GpWRKY47-GpWRKY8	MA	0.836601	1.6197	0.516518	9.24617e-39	822
GpWRKY47-GpWRKY9	MA	0.880163	1.41299	0.622909	1.77226e-14	729
GpWRKY48-GpWRKY49	MA	0.923082	1.32057	0.699003	9.24552e-10	882
GpWRKY48-GpWRKY5	MA	0.591713	2.55193	0.231869	0	924
GpWRKY48-GpWRKY50	MA	0.951492	1.2067	0.788505	1.21883e-06	960
GpWRKY48-GpWRKY51	MA	0.885968	1.47535	0.600515	1.02305e-22	816
GpWRKY48-GpWRKY52	MA	0.977927	1.0875	0.899242	0.0241963	960
GpWRKY48-GpWRKY53	MA	0.880504	1.48345	0.593552	5.56694e-25	954
GpWRKY48-GpWRKY54	MA	0.784919	1.95407	0.401685	0	480
GpWRKY48-GpWRKY55	MA	0.842362	1.60262	0.525614	1.86275e-35	816
GpWRKY48-GpWRKY56	MA	0.713312	2.31836	0.30768	0	696
GpWRKY48-GpWRKY57	MA	0.889035	1.44496	0.615267	1.15026e-14	747
GpWRKY48-GpWRKY58	MA	0.911668	1.35513	0.672752	2.6033e-13	867
GpWRKY48-GpWRKY59	MA	0.852661	1.63668	0.52097	8.00665e-42	954
GpWRKY48-GpWRKY6	MA	0.681389	2.30699	0.295358	0	618
GpWRKY48-GpWRKY60	MA	0.866553	1.58806	0.545668	5.7727e-35	939
GpWRKY48-GpWRKY61	MA	0.96608	1.14551	0.843361	0.000969868	966
GpWRKY48-GpWRKY62	MA	0.786169	1.82003	0.431953	2.63913e-69	825
GpWRKY48-GpWRKY63	MA	0.947913	1.22507	0.773764	3.83505e-07	909
GpWRKY48-GpWRKY64	MA	0.881738	1.47266	0.598738	7.15809e-17	747
GpWRKY48-GpWRKY7	MA	0.82598	1.86393	0.443138	0	513
GpWRKY48-GpWRKY8	MA	0.838547	1.65035	0.508102	1.32017e-32	810
GpWRKY48-GpWRKY9	MA	0.863382	1.56741	0.550834	7.97135e-26	744
GpWRKY49-GpWRKY5	MA	0.860062	1.5735	0.546593	3.49484e-32	876
GpWRKY49-GpWRKY50	MA	0.815464	1.7676	0.461339	1.98625e-64	822
GpWRKY49-GpWRKY51	MA	0.892611	1.47861	0.603681	3.52303e-17	777
GpWRKY49-GpWRKY52	MA	0.874496	1.45488	0.601079	9.58577e-21	846
GpWRKY49-GpWRKY53	MA	0.607009	2.89981	0.209327	0	936
GpWRKY49-GpWRKY54	MA	0.763734	1.98948	0.383887	0	480
GpWRKY49-GpWRKY55	MA	0.905699	1.34964	0.671069	1.31701e-14	837
GpWRKY49-GpWRKY56	MA	0.809767	1.82975	0.442556	0	708
GpWRKY49-GpWRKY57	MA	0.708977	2.22844	0.31815	0	714
GpWRKY49-GpWRKY58	MA	0.904462	1.37304	0.65873	2.65845e-11	807
GpWRKY49-GpWRKY59	MA	0.804827	1.90957	0.421471	0	933
GpWRKY49-GpWRKY6	MA	0.816325	1.77069	0.461022	1.20383e-50	630
GpWRKY49-GpWRKY60	MA	0.687885	2.29768	0.299382	0	936
GpWRKY49-GpWRKY61	MA	0.876804	1.53	0.573074	2.1722e-26	897
GpWRKY49-GpWRKY62	MA	0.762206	2.02437	0.376516	0	792
GpWRKY49-GpWRKY63	MA	0.790956	1.91467	0.413103	0	813
GpWRKY49-GpWRKY64	MA	0.711256	2.21438	0.321199	0	714
GpWRKY49-GpWRKY7	MA	0.771624	2.02565	0.380927	0	510
GpWRKY49-GpWRKY8	MA	0.846926	1.57011	0.539407	1.06885e-26	747
GpWRKY49-GpWRKY9	MA	0.840412	1.58069	0.531673	3.32794e-38	744
GpWRKY5-GpWRKY50	MA	0.936773	1.24554	0.7521	1.6011e-08	981
GpWRKY5-GpWRKY51	MA	0.90928	1.36317	0.667035	4.57593e-15	822
GpWRKY5-GpWRKY52	MA	0.976879	1.07551	0.908298	0.0465177	969
GpWRKY5-GpWRKY53	MA	0.856574	1.58263	0.541236	4.61532e-33	972
GpWRKY5-GpWRKY54	MA	0.702664	2.24229	0.31337	0	480
GpWRKY5-GpWRKY55	MA	0.85744	1.41491	0.606003	1.08264e-19	816
GpWRKY5-GpWRKY56	MA	0.816006	1.72393	0.47334	1.5379e-47	714
GpWRKY5-GpWRKY57	MA	0.917792	1.32209	0.694196	2.50977e-08	780
GpWRKY5-GpWRKY58	MA	0.884145	1.42527	0.620335	6.31047e-26	885
GpWRKY5-GpWRKY59	MA	0.840372	1.50815	0.557221	1.99284e-37	981
GpWRKY5-GpWRKY6	MA	0.576836	2.5319	0.227827	0	630
GpWRKY5-GpWRKY60	MA	0.884234	1.46581	0.603238	9.36339e-23	954
GpWRKY5-GpWRKY61	MA	0.940927	1.20989	0.777699	2.09617e-07	972
GpWRKY5-GpWRKY62	MA	0.850584	1.53383	0.554548	4.68661e-26	852
GpWRKY5-GpWRKY63	MA	0.914263	1.35582	0.674326	7.45361e-15	903
GpWRKY5-GpWRKY64	MA	0.9153	1.33351	0.686385	8.62559e-09	780
GpWRKY5-GpWRKY7	MA	0.854582	1.65318	0.516933	2.54717e-17	513
GpWRKY5-GpWRKY8	MA	0.829136	1.62469	0.510336	6.96498e-47	846
GpWRKY5-GpWRKY9	MA	0.839206	1.55026	0.541334	3.20141e-26	744
GpWRKY50-GpWRKY51	MA	0.974082	1.10151	0.884318	0.0374549	828
GpWRKY50-GpWRKY52	MA	0.47195	2.59114	0.18214	0	963
GpWRKY50-GpWRKY53	MA	0.895441	1.39314	0.642749	2.14751e-19	1089
GpWRKY50-GpWRKY54	MA	0.83174	1.72224	0.48294	2.24526e-22	462
GpWRKY50-GpWRKY55	MA	0.927242	1.21147	0.765385	4.36032e-08	840
GpWRKY50-GpWRKY56	MA	0.984981	1.05262	0.935744	0.348529	711
GpWRKY50-GpWRKY57	MA	0.97075	1.11601	0.869842	0.0209537	807
GpWRKY50-GpWRKY58	MA	0.938312	1.20465	0.778912	6.9596e-07	909
GpWRKY50-GpWRKY59	MA	0.909607	1.31273	0.692912	3.31846e-13	1065
GpWRKY50-GpWRKY6	MA	0.88103	1.406	0.626622	1.44241e-15	639
GpWRKY50-GpWRKY60	MA	0.900989	1.37031	0.657505	2.97826e-18	1056
GpWRKY50-GpWRKY61	MA	0.986216	1.04694	0.941995	0.179759	999
GpWRKY50-GpWRKY62	MA	0.970912	1.10766	0.876539	0.0121336	957
GpWRKY50-GpWRKY63	MA	0.987485	1.04672	0.943412	0.298181	909
GpWRKY50-GpWRKY64	MA	0.967789	1.12813	0.857871	0.0124448	807
GpWRKY50-GpWRKY7	MA	0.800728	1.77136	0.452042	2.75715e-33	495
GpWRKY50-GpWRKY8	MA	0.93208	1.23825	0.75274	5.68572e-08	864
GpWRKY50-GpWRKY9	MA	0.99156	1.02756	0.964965	0.588938	750
GpWRKY51-GpWRKY52	MA	0.93761	1.21843	0.769523	2.21706e-07	831
GpWRKY51-GpWRKY53	MA	0.827291	1.77917	0.464986	6.36362e-51	792
GpWRKY51-GpWRKY54	MA	0.733025	2.14458	0.341803	0	480
GpWRKY51-GpWRKY55	MA	0.958971	1.13629	0.843951	0.000751414	822
GpWRKY51-GpWRKY56	MA	0.960961	1.18204	0.812968	0.000756511	714
GpWRKY51-GpWRKY57	MA	0.871954	1.52284	0.572584	4.38913e-24	762
GpWRKY51-GpWRKY58	MA	0.517454	2.91348	0.177607	0	789
GpWRKY51-GpWRKY59	MA	0.635351	2.30544	0.275587	0	831
GpWRKY51-GpWRKY6	MA	0.805553	1.75509	0.458981	7.97425e-45	627
GpWRKY51-GpWRKY60	MA	0.818418	1.83292	0.446511	6.03865e-57	828
GpWRKY51-GpWRKY61	MA	0.841288	1.63307	0.515156	2.91535e-35	822
GpWRKY51-GpWRKY62	MA	0.916574	1.33755	0.685262	4.12391e-09	813
GpWRKY51-GpWRKY63	MA	0.835327	1.69122	0.493919	4.19254e-57	828
GpWRKY51-GpWRKY64	MA	0.870272	1.52866	0.569302	5.23461e-24	762
GpWRKY51-GpWRKY7	MA	0.808178	1.80027	0.44892	1.98672e-31	513
GpWRKY51-GpWRKY8	MA	0.870351	1.53158	0.56827	9.06104e-23	753
GpWRKY51-GpWRKY9	MA	0.967768	1.12957	0.856758	0.00714429	750
GpWRKY52-GpWRKY53	MA	0.913019	1.29646	0.704241	7.58189e-12	993
GpWRKY52-GpWRKY54	MA	0.777367	1.8814	0.413185	0	477
GpWRKY52-GpWRKY55	MA	0.977206	1.07146	0.912032	0.063031	849
GpWRKY52-GpWRKY56	MA	0.96497	1.1435	0.843871	0.0071633	714
GpWRKY52-GpWRKY57	MA	0.935211	1.23273	0.75865	6.36742e-08	807
GpWRKY52-GpWRKY58	MA	0.951279	1.16427	0.81706	6.96856e-06	912
GpWRKY52-GpWRKY59	MA	0.935868	1.20226	0.778421	1.82505e-06	996
GpWRKY52-GpWRKY6	MA	0.959207	1.14665	0.836532	0.00614013	636
GpWRKY52-GpWRKY60	MA	0.866739	1.46359	0.592199	1.52848e-30	993
GpWRKY52-GpWRKY61	MA	0.990209	1.03137	0.960089	0.417492	969
GpWRKY52-GpWRKY62	MA	1.02895	0.900661	1.14244	0.0114611	957
GpWRKY52-GpWRKY63	MA	0.974634	1.08482	0.898433	0.0215525	900
GpWRKY52-GpWRKY64	MA	0.934637	1.23551	0.75648	1.91542e-08	807
GpWRKY52-GpWRKY7	MA	0.753963	2.05966	0.366063	0	510
GpWRKY52-GpWRKY8	MA	1.00186	0.993849	1.00806	0.864193	864
GpWRKY52-GpWRKY9	MA	0.958522	1.13226	0.846557	0.00232597	747
GpWRKY53-GpWRKY54	MA	0.641059	2.63696	0.243105	0	480
GpWRKY53-GpWRKY55	MA	0.802238	1.63341	0.491143	1.84265e-65	840
GpWRKY53-GpWRKY56	MA	0.754821	2.12729	0.354827	0	708
GpWRKY53-GpWRKY57	MA	0.775926	1.9524	0.397423	0	804
GpWRKY53-GpWRKY58	MA	0.938586	1.22596	0.765595	1.30659e-06	903
GpWRKY53-GpWRKY59	MA	0.891827	1.41901	0.628487	5.10019e-30	1500
GpWRKY53-GpWRKY6	MA	0.806535	1.81311	0.444835	0	630
GpWRKY53-GpWRKY60	MA	0.670717	2.42071	0.277074	0	1152
GpWRKY53-GpWRKY61	MA	0.76108	1.94445	0.391412	0	921
GpWRKY53-GpWRKY62	MA	0.826978	1.75181	0.472072	2.17963e-58	954
GpWRKY53-GpWRKY63	MA	0.854648	1.56159	0.547293	2.91553e-33	903
GpWRKY53-GpWRKY64	MA	0.775925	1.94763	0.398394	0	804
GpWRKY53-GpWRKY7	MA	0.519825	3.25005	0.159944	0	513
GpWRKY53-GpWRKY8	MA	0.825207	1.70613	0.483673	2.28849e-63	858
GpWRKY53-GpWRKY9	MA	0.845758	1.54826	0.546265	1.68874e-30	744
GpWRKY54-GpWRKY55	MA	0.873004	1.46904	0.594266	3.28506e-11	438
GpWRKY54-GpWRKY56	MA	0.887362	1.54404	0.574703	1.40577e-22	480
GpWRKY54-GpWRKY57	MA	0.530674	3.02313	0.175538	0	477
GpWRKY54-GpWRKY58	MA	0.781836	1.96344	0.398197	0	471
GpWRKY54-GpWRKY59	MA	0.717634	2.2568	0.317988	0	480
GpWRKY54-GpWRKY6	MA	0.764623	2.03704	0.37536	0	480
GpWRKY54-GpWRKY60	MA	0.532065	3.20498	0.166012	0	480
GpWRKY54-GpWRKY61	MA	0.501724	3.02224	0.166011	0	480
GpWRKY54-GpWRKY62	MA	0.500742	3.29485	0.151977	0	477
GpWRKY54-GpWRKY63	MA	0.627731	2.48219	0.252894	0	480
GpWRKY54-GpWRKY64	MA	0.528357	3.03356	0.174171	0	477
GpWRKY54-GpWRKY7	MA	0.287426	2.75619	0.104284	0	462
GpWRKY54-GpWRKY8	MA	0.764138	1.89349	0.40356	0	480
GpWRKY54-GpWRKY9	MA	0.807694	1.86714	0.432584	0	420
GpWRKY55-GpWRKY56	MA	0.72983	1.88332	0.387524	0	714
GpWRKY55-GpWRKY57	MA	0.966312	1.11342	0.867875	0.00405287	777
GpWRKY55-GpWRKY58	MA	1.02022	0.938133	1.0875	0.111248	834
GpWRKY55-GpWRKY59	MA	0.813408	1.50332	0.541073	1.41552e-33	849
GpWRKY55-GpWRKY6	MA	0.973407	1.08613	0.896219	0.0655512	636
GpWRKY55-GpWRKY60	MA	0.783832	1.68066	0.466384	4.87848e-75	843
GpWRKY55-GpWRKY61	MA	0.964218	1.12143	0.859812	0.00475858	834
GpWRKY55-GpWRKY62	MA	0.959419	1.13779	0.843229	0.00086347	843
GpWRKY55-GpWRKY63	MA	0.946427	1.18081	0.80151	6.18755e-06	840
GpWRKY55-GpWRKY64	MA	0.970804	1.09825	0.883954	0.0172075	777
GpWRKY55-GpWRKY7	MA	0.77474	1.79751	0.431006	2.99507e-44	438
GpWRKY55-GpWRKY8	MA	0.974332	1.08282	0.899812	0.0419485	825
GpWRKY55-GpWRKY9	MA	0.459939	2.67056	0.172226	0	744
GpWRKY56-GpWRKY57	MA	0.932074	1.30427	0.714632	4.47846e-09	702
GpWRKY56-GpWRKY58	MA	0.958336	1.17681	0.814351	0.00117245	711
GpWRKY56-GpWRKY59	MA	0.795042	1.77375	0.448226	2.84675e-59	714
GpWRKY56-GpWRKY6	MA	0.936468	1.26759	0.738777	1.18758e-06	639
GpWRKY56-GpWRKY60	MA	0.788529	1.94657	0.405086	0	708
GpWRKY56-GpWRKY61	MA	0.925192	1.33945	0.690727	1.87844e-11	714
GpWRKY56-GpWRKY62	MA	0.835636	1.61723	0.516707	9.22468e-24	639
GpWRKY56-GpWRKY63	MA	0.917609	1.38821	0.661	2.44264e-14	711
GpWRKY56-GpWRKY64	MA	0.938873	1.27381	0.73706	2.13167e-07	702
GpWRKY56-GpWRKY7	MA	0.908009	1.45319	0.624837	1.27008e-11	513
GpWRKY56-GpWRKY8	MA	0.790879	1.85537	0.426266	1.79507e-52	636
GpWRKY56-GpWRKY9	MA	0.717398	2.06844	0.34683	0	702
GpWRKY57-GpWRKY58	MA	0.865471	1.49139	0.580311	8.02775e-27	804
GpWRKY57-GpWRKY59	MA	0.781398	1.93863	0.403066	0	807
GpWRKY57-GpWRKY6	MA	0.875429	1.4871	0.588683	1.31044e-17	630
GpWRKY57-GpWRKY60	MA	0.710547	2.20098	0.322832	0	807
GpWRKY57-GpWRKY61	MA	0.616137	2.49922	0.246532	0	792
GpWRKY57-GpWRKY62	MA	0.440871	3.38694	0.130168	0	801
GpWRKY57-GpWRKY63	MA	0.615058	2.5487	0.241323	0	798
GpWRKY57-GpWRKY64	MA	0.00159201	0.0226391	0.0703213	0.0162326	807
GpWRKY57-GpWRKY7	MA	0.650488	2.53131	0.256977	0	513
GpWRKY57-GpWRKY8	MA	0.883742	1.43393	0.61631	2.01106e-19	795
GpWRKY57-GpWRKY9	MA	0.962919	1.14171	0.843403	0.00260931	723
GpWRKY58-GpWRKY59	MA	0.687321	1.96374	0.350007	0	912
GpWRKY58-GpWRKY6	MA	0.801406	1.72406	0.464836	3.01955e-38	633
GpWRKY58-GpWRKY60	MA	0.845795	1.61142	0.524874	4.00437e-37	909
GpWRKY58-GpWRKY61	MA	0.849861	1.59539	0.532699	8.72271e-40	900
GpWRKY58-GpWRKY62	MA	0.879849	1.41918	0.619968	3.41181e-21	891
GpWRKY58-GpWRKY63	MA	0.882676	1.42437	0.619695	6.84577e-19	897
GpWRKY58-GpWRKY64	MA	0.874044	1.45786	0.59954	4.37349e-21	804
GpWRKY58-GpWRKY7	MA	0.78374	1.958	0.400276	0	513
GpWRKY58-GpWRKY8	MA	0.86952	1.46909	0.591875	4.63738e-19	804
GpWRKY58-GpWRKY9	MA	0.993816	1.02068	0.973682	0.642856	750
GpWRKY59-GpWRKY6	MA	0.818744	1.63745	0.500011	8.11726e-34	633
GpWRKY59-GpWRKY60	MA	0.844211	1.63258	0.517101	3.23668e-63	1296
GpWRKY59-GpWRKY61	MA	0.83739	1.55009	0.54022	2.01335e-34	1005
GpWRKY59-GpWRKY62	MA	0.817698	1.69442	0.482584	1.07816e-49	957
GpWRKY59-GpWRKY63	MA	0.799541	1.69498	0.471711	5.37287e-64	912
GpWRKY59-GpWRKY64	MA	0.783184	1.92068	0.407764	0	807
GpWRKY59-GpWRKY7	MA	0.737904	1.98515	0.371712	0	513
GpWRKY59-GpWRKY8	MA	0.842056	1.56706	0.537347	1.98752e-34	861
GpWRKY59-GpWRKY9	MA	0.838629	1.49591	0.560614	4.87419e-22	750
GpWRKY6-GpWRKY60	MA	0.814388	1.75704	0.4635	1.81935e-51	627
GpWRKY6-GpWRKY61	MA	0.830836	1.56735	0.53009	1.8356e-26	624
GpWRKY6-GpWRKY62	MA	0.818949	1.66222	0.492684	1.80009e-29	630
GpWRKY6-GpWRKY63	MA	0.875056	1.46416	0.59765	3.83443e-15	630
GpWRKY6-GpWRKY64	MA	0.875656	1.48568	0.589397	4.44715e-17	630
GpWRKY6-GpWRKY7	MA	0.798133	2.01928	0.395257	0	513
GpWRKY6-GpWRKY8	MA	0.825252	1.61221	0.511876	9.08363e-25	627
GpWRKY6-GpWRKY9	MA	0.967939	1.11436	0.868608	0.0159758	639
GpWRKY60-GpWRKY61	MA	0.826573	1.7294	0.477955	1.65153e-73	1002
GpWRKY60-GpWRKY62	MA	0.792333	1.84179	0.430198	0	930
GpWRKY60-GpWRKY63	MA	0.829	1.68757	0.491239	2.24051e-60	912
GpWRKY60-GpWRKY64	MA	0.707904	2.16637	0.32677	0	807
GpWRKY60-GpWRKY7	MA	0.701026	2.49482	0.280992	0	513
GpWRKY60-GpWRKY8	MA	0.876178	1.49692	0.585321	2.25827e-20	840
GpWRKY60-GpWRKY9	MA	0.859212	1.48103	0.580146	1.01353e-21	744
GpWRKY61-GpWRKY62	MA	0.72289	1.96059	0.368711	0	894
GpWRKY61-GpWRKY63	MA	0.385199	2.16425	0.177983	1.03922e-106	876
GpWRKY61-GpWRKY64	MA	0.618511	2.49695	0.247707	0	792
[truncated: 18 more rows]

## Sheet: Table S5
	Table S5 Primers for candidate genes.
Gene ID	Purpose	Forward primers	Reverse primers
GpWRKY7	qRT-PCR	TGGTTATCGTTGGAGGAA	CACTTGCTTCTTCACATTG
GpWRKY13	qRT-PCR	TTCTACTTCTTCTTCATCAC	TTGTTGTTGTTGTTGTTG
GpWRKY25	qRT-PCR	TTCTAATAGTTCCTCTTCTT	GTTCAAGTTCATCATCTC
GpWRKY27	qRT-PCR	CTATTATAGATGTAGCAGTTCAA	GAGCATTACGACGAGTAG
GpWRKY30	qRT-PCR	TCAAGAAGAAGGTAGAAC	TTATGTGAGAGTCAGAAG
GpWRKY36	qRT-PCR	TCAGGAGGAGATAAGAGTA	CCAAGACATCAACATCAC
GpWRKY45	qRT-PCR	ATAATCATCTTCCTAATCCT	ATCTGTAATAGCCTCTTG
GpWRKY50	qRT-PCR	GAAGAGAATGCTGCTGTT	AATTAGGACTAGAAGTTGAAGAA
GpWRKY55	qRT-PCR	AGAAAGCAAGTAGAAAGAAG	GGAGTTGGTGGTTATGAT
GpWRKY62	qRT-PCR	TACGATTACGATTACGATTAC	TCATTGGAAGAACAGGAA
GpWRKY29	qRT-PCR	TATTCTGGACGATGGCTAT	TGTAATAACTCCTTGGATTGG
GpWRKY48	qRT-PCR	AAGGATGTTTGGCTACTAAA	TTGTGGCTACTGAATGTG
GpWRKY52	qRT-PCR	CGTTCAAGAAGAGGTGTCAT	TCCAGAAGCCGAAGTAGAA
GpWRKY53	qRT-PCR	TCTTATCCTCAACATCAG	CAGTTATAGCCATCATCT
GpWRKY57	qRT-PCR	CTCCTCCTCTATCTCTTCAG	TGGTTGTAGTTCTTCTTCTTC
GpWRKY60	qRT-PCR	TGTCAACTGTCACGGCTAA	CATCATCACTATCAACCTCATCAC
GpActin	qRT-PCR	CTCCTCTCAATCCTAAAGCC	GGCATACAAAGATAGAACGG
GpWRKY48	Function verification	ATGGAAAAGCTAGTTGATTTTGAGC	TCAATAGAAGAATTCATCAAAAGTGTAGTAT
